# Supplementary material for: Bis{4-chloro-2-[(2-hy­droxy­eth­yl)imino­meth­yl]phenolato}nickel(II) monohydrate
Source: Acta Crystallogr Sect E Struct Rep Online. 2011 Aug 11;67(Pt 9):m1229. doi: 10.1107/S1600536811031680 (PMC3200802; doi:10.1107/S1600536811031680)
Supplement: Supplementary file 1 [file e-67-m1229-sup1.cif]

##############################################################################
#                                                                            #
# This CIF contains the data in a paper accepted for publication in          #
# Acta Crystallographica Section E. It conforms to the requirements of       #
# Notes for Authors for Acta Crystallographica Section E, and has been       #
# peer reviewed under the auspices of the IUCr Commission on Journals.       #
#                                                                            #
# Full details of the Crystallographic Information File format               #
# are given in the paper "The Crystallographic Information File (CIF):       #
# a New Standard Archive File for Crystallography" by S. R. Hall, F. H.      #
# Allen and I. D. Brown [Acta Cryst. (1991), A47, 655-685].                  #
#                                                                            #
# The current version of the core CIF dictionary is obtainable from          #
# ftp://ftp.iucr.org/pub/cif_core.dic.                                       #
#                                                                            #
# Software is freely available for graphical display of the structure(s)     #
# in this CIF. For information consult the CIF software page                 #
# http://www.iucr.org/resources/cif/software.                                #
#                                                                            #
# This file may be used for bona fide research purposes within the           #
# scientific community so long as proper attribution is given to the journal # 
# article from which it was obtained.                                        #
#                                                                            #
##############################################################################
data_global
_audit_creation_method     'form.cif (version 2.0)'
_journal_data_validation_number     ?
_journal_date_recd_electronic     2011-07-30
_journal_date_accepted     2011-08-05
_journal_name_full     'Acta Crystallographica, Section E'
_journal_year     2011
_journal_volume     67
_journal_issue      9
_journal_page_first     m1229
_journal_page_last     m1229
_journal_paper_category     QM
_journal_coeditor_code     OM2456
_publ_contact_author_name     'Dr. Chen-Yi Wang'
_publ_contact_author_address
;
Department of Chemistry
Huzhou University
Huzhou 313000
People's Republic of China
;
_publ_contact_author_email     chenyi_wang@163.com
_publ_contact_author_fax     ?
_publ_contact_author_phone     ?
_publ_section_title
;
Bis{4-chloro-2-[(2-hydroxyethyl)iminomethyl]phenolato}nickel(II) monohydrate
;
loop_
    _publ_author_name
    _publ_author_address
    'Chen-Yi Wang'
;
Department of Chemistry
Huzhou University
Huzhou 313000
People's Republic of China
;
    'Jin-Yun Ye'
;
Department of Chemistry
Huzhou University
Huzhou 313000
People's Republic of China
;
    'Xiang Wu'
;
Department of Chemistry
Huzhou University
Huzhou 313000
People's Republic of China
;
    'Zhi-Ping Han'
;
Department of Chemistry
Huzhou University
Huzhou 313000
People's Republic of China
;
data_I
_audit_creation_method     SHELXL-97
_chemical_name_systematic
;
Bis{4-chloro-2-[(2-hydroxyethyl)iminomethyl]phenolato}nickel(II) monohydrate
;
_chemical_name_common     ?
_chemical_formula_moiety     'C18 H18 Cl2 N2 Ni O4, H2 O'
_chemical_formula_sum     'C18 H20 Cl2 N2 Ni O5'
_chemical_formula_iupac     '[Ni (C9 H9 Cl N O2)2], H2 O'
_chemical_formula_weight     473.97
_chemical_melting_point     ?
_symmetry_cell_setting     orthorhombic
_symmetry_space_group_name_H-M     'P 21 21 21'
loop_
    _symmetry_equiv_pos_as_xyz
    'x, y, z'
    '-x+1/2, -y, z+1/2'
    '-x, y+1/2, -z+1/2'
    'x+1/2, -y+1/2, -z'
_cell_length_a     9.8460(10)
_cell_length_b     12.646(2)
_cell_length_c     16.006(2)
_cell_angle_alpha     90.00
_cell_angle_beta     90.00
_cell_angle_gamma     90.00
_cell_volume     1992.9(4)
_cell_formula_units_Z     4
_cell_measurement_reflns_used     2792
_cell_measurement_theta_min     2.4
_cell_measurement_theta_max     24.5
_cell_measurement_temperature     298(2)
_exptl_crystal_description     block
_exptl_crystal_colour     green
_exptl_crystal_size_max     0.30
_exptl_crystal_size_mid     0.27
_exptl_crystal_size_min     0.27
_exptl_crystal_density_diffrn     1.580
_exptl_crystal_density_meas     ?
_exptl_crystal_density_method     'not measured'
_exptl_crystal_F_000     976
_exptl_absorpt_coefficient_mu     1.274
_exptl_absorpt_correction_type     multi-scan
_exptl_absorpt_process_details     '(SADABS; Sheldrick, 1996)'
_exptl_absorpt_correction_T_min     0.7011
_exptl_absorpt_correction_T_max     0.7248
_exptl_special_details     ?
_diffrn_ambient_temperature     298(2)
_diffrn_radiation_type     MoK\a
_diffrn_radiation_wavelength     0.71073
_diffrn_radiation_source     'fine-focus sealed tube'
_diffrn_radiation_monochromator     graphite
_diffrn_measurement_device_type     'Bruker SMART CCD area-detector'
_diffrn_measurement_method     \w
_diffrn_detector_area_resol_mean     ?
_diffrn_reflns_number     11691
_diffrn_reflns_av_R_equivalents     0.0480
_diffrn_reflns_av_sigmaI/netI     0.0706
_diffrn_reflns_theta_min     2.43
_diffrn_reflns_theta_max     27.00
_diffrn_reflns_theta_full     27.00
_diffrn_measured_fraction_theta_max     0.999
_diffrn_measured_fraction_theta_full     0.999
_diffrn_reflns_limit_h_min     -12
_diffrn_reflns_limit_h_max     12
_diffrn_reflns_limit_k_min     -14
_diffrn_reflns_limit_k_max     16
_diffrn_reflns_limit_l_min     -20
_diffrn_reflns_limit_l_max     14
_diffrn_standards_number     0
_diffrn_standards_interval_count     .
_diffrn_standards_interval_time     .
_diffrn_standards_decay_%     ?
_refine_special_details
;
Refinement of <i>F</i>^2^ against ALL reflections. The weighted <i>R</i>-factor
<i>wR</i> and goodness of fit <i>S</i> are based on <i>F</i>^2^, conventional
<i>R</i>-factors <i>R</i> are based on <i>F</i>, with <i>F</i> set to zero for
negative <i>F</i>^2^. The threshold expression of <i>F</i>^2^ >
\s(<i>F</i>^2^) is used only for calculating <i>R</i>-factors(gt) <i>etc</i>.
and is not relevant to the choice of reflections for refinement.
<i>R</i>-factors based on <i>F</i>^2^ are statistically about twice as large
as those based on <i>F</i>, and <i>R</i>- factors based on ALL data will be
even larger.
;
_reflns_number_total     4328
_reflns_number_gt     3147
_reflns_threshold_expression     I>2\s(I)
_refine_ls_structure_factor_coef     Fsqd
_refine_ls_matrix_type     full
_refine_ls_R_factor_all     0.0719
_refine_ls_R_factor_gt     0.0387
_refine_ls_wR_factor_gt     0.0648
_refine_ls_wR_factor_ref     0.0755
_refine_ls_goodness_of_fit_ref     1.040
_refine_ls_restrained_S_all     1.039
_refine_ls_number_reflns     4328
_refine_ls_number_parameters     265
_refine_ls_number_restraints     5
_refine_ls_hydrogen_treatment     mixed
_refine_ls_weighting_scheme     calc
_refine_ls_weighting_details
         'calc w=1/[\s^2^(Fo^2^)+(0.0206P)^2^+0.1322P] where P=(Fo^2^+2Fc^2^)/3'
_atom_sites_solution_hydrogens     geom
_atom_sites_solution_primary     direct
_atom_sites_solution_secondary     difmap
_refine_ls_shift/su_max     ?
_refine_ls_shift/su_max_lt     0.001
_refine_ls_shift/su_mean     0.001
_refine_diff_density_max     0.347
_refine_diff_density_min     -0.390
_refine_ls_extinction_method     none
_refine_ls_extinction_coef     ?
_refine_ls_abs_structure_details     'Flack (1983), 1855 Friedel pairs'
_refine_ls_abs_structure_Flack     0.015(15)
loop_
    _atom_type_symbol
    _atom_type_description
    _atom_type_scat_dispersion_real
    _atom_type_scat_dispersion_imag
    _atom_type_scat_source
    'C' 'C' 0.0033 0.0016
                         'International Tables Vol C Tables 4.2.6.8 and 6.1.1.4'
    'H' 'H' 0.0000 0.0000
                         'International Tables Vol C Tables 4.2.6.8 and 6.1.1.4'
    'N' 'N' 0.0061 0.0033
                         'International Tables Vol C Tables 4.2.6.8 and 6.1.1.4'
    'O' 'O' 0.0106 0.0060
                         'International Tables Vol C Tables 4.2.6.8 and 6.1.1.4'
    'Cl' 'Cl' 0.1484 0.1585
                         'International Tables Vol C Tables 4.2.6.8 and 6.1.1.4'
    'Ni' 'Ni' 0.3393 1.1124
                         'International Tables Vol C Tables 4.2.6.8 and 6.1.1.4'
_computing_data_collection     'SMART (Bruker, 1998)'
_computing_cell_refinement     'SAINT (Bruker, 1998)'
_computing_data_reduction     'SAINT (Bruker, 1998)'
_computing_structure_solution     'SHELXS97 (Sheldrick, 2008)'
_computing_structure_refinement     'SHELXL97 (Sheldrick, 2008)'
_computing_molecular_graphics     'SHELXTL (Sheldrick, 2008)'
_computing_publication_material     'SHELXL97 (Sheldrick, 2008)'
loop_
    _atom_site_type_symbol
    _atom_site_label
    _atom_site_fract_x
    _atom_site_fract_y
    _atom_site_fract_z
    _atom_site_U_iso_or_equiv
    _atom_site_adp_type
    _atom_site_calc_flag
    _atom_site_refinement_flags
    _atom_site_occupancy
    _atom_site_symmetry_multiplicity
    _atom_site_disorder_assembly
    _atom_site_disorder_group
    Ni Ni1 0.53364(4) 0.24034(3) 0.09823(3) 0.03031(12) Uani d . 1 1 . .
    Cl Cl1 -0.07950(10) -0.02347(9) 0.24602(7) 0.0569(3) Uani d . 1 1 . .
    Cl Cl2 0.4617(2) 0.80769(9) 0.02875(10) 0.1053(6) Uani d . 1 1 . .
    N N1 0.4422(3) 0.1170(2) 0.04386(17) 0.0293(7) Uani d . 1 1 . .
    N N2 0.6463(3) 0.3534(2) 0.15079(19) 0.0331(7) Uani d . 1 1 . .
    O O1 0.3912(2) 0.2511(2) 0.18821(14) 0.0396(6) Uani d . 1 1 . .
    O O2 0.6727(2) 0.21542(19) -0.00183(15) 0.0351(6) Uani d D 1 1 . .
    H H2 0.7545(17) 0.195(3) 0.000(3) 0.080 Uiso d D 1 1 . .
    O O3 0.4326(2) 0.34479(18) 0.02676(15) 0.0353(6) Uani d . 1 1 . .
    O O4 0.6595(3) 0.1451(2) 0.17926(17) 0.0427(7) Uani d D 1 1 . .
    H H4 0.634(4) 0.0850(18) 0.198(3) 0.080 Uiso d D 1 1 . .
    O O5 0.5861(4) 0.9351(2) 0.2104(2) 0.0666(9) Uani d D 1 1 . .
    H H5A 0.575(5) 0.905(3) 0.1640(12) 0.080 Uiso d D 1 1 . .
    H H5B 0.601(4) 0.886(2) 0.2461(17) 0.080 Uiso d D 1 1 . .
    C C1 0.2544(3) 0.1029(3) 0.1421(2) 0.0285(8) Uani d . 1 1 . .
    C C2 0.2870(3) 0.1881(3) 0.1969(2) 0.0312(9) Uani d . 1 1 . .
    C C3 0.1979(3) 0.2045(3) 0.2648(2) 0.0369(9) Uani d . 1 1 . .
    H H3 0.2154 0.2602 0.3012 0.044 Uiso calc R 1 1 . .
    C C4 0.0863(4) 0.1416(3) 0.2794(2) 0.0385(9) Uani d . 1 1 . .
    H H4A 0.0302 0.1547 0.3250 0.046 Uiso calc R 1 1 . .
    C C5 0.0581(3) 0.0591(3) 0.2259(2) 0.0377(10) Uani d . 1 1 . .
    C C6 0.1391(3) 0.0405(3) 0.1584(2) 0.0353(9) Uani d . 1 1 . .
    H H6 0.1177 -0.0147 0.1223 0.042 Uiso calc R 1 1 . .
    C C7 0.3306(3) 0.0749(3) 0.0684(2) 0.0317(9) Uani d . 1 1 . .
    H H7 0.2953 0.0210 0.0354 0.038 Uiso calc R 1 1 . .
    C C8 0.5114(3) 0.0774(3) -0.0304(2) 0.0376(9) Uani d . 1 1 . .
    H H8A 0.4449 0.0547 -0.0714 0.045 Uiso calc R 1 1 . .
    H H8B 0.5671 0.0170 -0.0157 0.045 Uiso calc R 1 1 . .
    C C9 0.6000(4) 0.1642(3) -0.0674(2) 0.0409(10) Uani d . 1 1 . .
    H H9A 0.6634 0.1339 -0.1071 0.049 Uiso calc R 1 1 . .
    H H9B 0.5438 0.2152 -0.0966 0.049 Uiso calc R 1 1 . .
    C C10 0.5384(4) 0.5021(3) 0.0821(2) 0.0361(9) Uani d . 1 1 . .
    C C11 0.4462(3) 0.4476(3) 0.0297(2) 0.0322(9) Uani d . 1 1 . .
    C C12 0.3640(4) 0.5102(3) -0.0228(2) 0.0398(10) Uani d . 1 1 . .
    H H12 0.3043 0.4765 -0.0592 0.048 Uiso calc R 1 1 . .
    C C13 0.3680(4) 0.6183(3) -0.0226(3) 0.0486(11) Uani d . 1 1 . .
    H H13 0.3114 0.6569 -0.0578 0.058 Uiso calc R 1 1 . .
    C C14 0.4562(6) 0.6693(3) 0.0297(3) 0.0550(12) Uani d . 1 1 . .
    C C15 0.5406(4) 0.6136(3) 0.0800(2) 0.0512(11) Uani d . 1 1 . .
    H H15 0.6014 0.6498 0.1141 0.061 Uiso calc R 1 1 . .
    C C16 0.6327(4) 0.4522(3) 0.1399(2) 0.0395(10) Uani d . 1 1 . .
    H H16 0.6877 0.4966 0.1715 0.047 Uiso calc R 1 1 . .
    C C17 0.7482(4) 0.3129(3) 0.2095(3) 0.0476(12) Uani d . 1 1 . .
    H H17A 0.7642 0.3645 0.2532 0.057 Uiso calc R 1 1 . .
    H H17B 0.8331 0.3006 0.1804 0.057 Uiso calc R 1 1 . .
    C C18 0.6985(4) 0.2117(3) 0.2472(3) 0.0497(11) Uani d . 1 1 . .
    H H18A 0.7699 0.1785 0.2797 0.060 Uiso calc R 1 1 . .
    H H18B 0.6215 0.2250 0.2835 0.060 Uiso calc R 1 1 . .
loop_
    _atom_site_aniso_label
    _atom_site_aniso_U_11
    _atom_site_aniso_U_22
    _atom_site_aniso_U_33
    _atom_site_aniso_U_12
    _atom_site_aniso_U_13
    _atom_site_aniso_U_23
    Ni1 0.02362(18) 0.0263(2) 0.0410(3) -0.0021(2) -0.0013(2) -0.0026(2)
    Cl1 0.0378(6) 0.0680(7) 0.0648(8) -0.0153(5) 0.0081(6) 0.0168(6)
    Cl2 0.1734(16) 0.0291(6) 0.1135(12) -0.0054(9) -0.0607(13) 0.0109(6)
    N1 0.0269(17) 0.0244(15) 0.0367(18) 0.0013(13) 0.0017(14) -0.0003(14)
    N2 0.0255(16) 0.0317(18) 0.042(2) -0.0035(14) -0.0052(14) 0.0019(15)
    O1 0.0363(12) 0.0363(14) 0.0463(15) -0.0070(13) 0.0054(11) -0.0114(15)
    O2 0.0233(11) 0.0422(16) 0.0398(15) -0.0034(11) 0.0018(12) -0.0067(12)
    O3 0.0255(14) 0.0290(13) 0.0513(17) -0.0018(11) -0.0073(12) -0.0043(12)
    O4 0.0506(18) 0.0326(15) 0.0449(18) -0.0009(14) -0.0107(15) 0.0006(14)
    O5 0.079(2) 0.0501(19) 0.071(2) -0.0112(18) -0.004(2) 0.0169(16)
    C1 0.0223(17) 0.028(2) 0.035(2) -0.0022(15) -0.0032(16) 0.0050(16)
    C2 0.0274(19) 0.030(2) 0.036(2) -0.0001(16) -0.0022(17) 0.0039(17)
    C3 0.0323(19) 0.038(2) 0.041(3) 0.0041(16) -0.0019(18) -0.0024(18)
    C4 0.0312(19) 0.049(2) 0.035(2) 0.0061(19) 0.0062(17) 0.008(2)
    C5 0.024(2) 0.042(2) 0.047(3) -0.0032(17) -0.0015(18) 0.0138(19)
    C6 0.0302(19) 0.038(2) 0.037(2) -0.0020(17) -0.0038(18) 0.0033(19)
    C7 0.0293(19) 0.0265(19) 0.039(2) -0.0040(16) -0.0037(17) 0.0002(16)
    C8 0.033(2) 0.041(2) 0.039(2) -0.0057(17) 0.0062(17) -0.0090(17)
    C9 0.036(2) 0.047(2) 0.039(2) -0.0118(18) 0.0011(18) -0.0060(19)
    C10 0.0386(19) 0.0278(18) 0.042(2) -0.0028(18) -0.003(2) 0.0008(16)
    C11 0.026(2) 0.032(2) 0.039(2) -0.0033(16) 0.0021(17) -0.0031(17)
    C12 0.036(2) 0.037(2) 0.046(3) -0.0033(18) -0.0059(18) 0.003(2)
    C13 0.057(3) 0.040(2) 0.049(3) 0.005(2) -0.010(2) 0.010(2)
    C14 0.086(3) 0.026(2) 0.053(3) -0.003(2) -0.006(3) 0.0055(19)
    C15 0.068(3) 0.033(2) 0.053(3) -0.009(2) -0.016(3) -0.0025(19)
    C16 0.034(2) 0.031(2) 0.054(3) -0.0088(17) -0.0082(18) -0.0051(19)
    C17 0.039(2) 0.043(2) 0.060(3) -0.006(2) -0.021(2) -0.005(2)
    C18 0.052(2) 0.043(3) 0.055(3) 0.0039(19) -0.019(2) 0.002(2)
_geom_special_details
;
All e.s.d.'s (except the e.s.d. in the dihedral angle between two l.s. planes)
are estimated using the full covariance matrix. The cell e.s.d.'s are taken
into account individually in the estimation of e.s.d.'s in distances, angles
and torsion angles; correlations between e.s.d.'s in cell parameters are only
used when they are defined by crystal symmetry. An approximate (isotropic)
treatment of cell e.s.d.'s is used for estimating e.s.d.'s involving l.s.
planes.
;
loop_
    _geom_bond_atom_site_label_1
    _geom_bond_atom_site_label_2
    _geom_bond_site_symmetry_2
    _geom_bond_distance
    _geom_bond_publ_flag
    Ni1 N2 . 1.996(3) y
    Ni1 N1 . 2.000(3) y
    Ni1 O3 . 2.011(2) y
    Ni1 O1 . 2.015(2) y
    Ni1 O2 . 2.131(2) y
    Ni1 O4 . 2.160(3) y
    Cl1 C5 . 1.741(3) ?
    Cl2 C14 . 1.751(4) ?
    N1 C7 . 1.283(4) ?
    N1 C8 . 1.458(4) ?
    N2 C16 . 1.269(4) ?
    N2 C17 . 1.467(4) ?
    O1 C2 . 1.307(4) ?
    O2 C9 . 1.425(4) ?
    O2 H2 . 0.847(10) ?
    O3 C11 . 1.308(4) ?
    O4 C18 . 1.428(4) ?
    O4 H4 . 0.852(10) ?
    O5 H5B . 0.860(10) ?
    O5 H5A . 0.844(10) ?
    C1 C6 . 1.407(4) ?
    C1 C2 . 1.426(5) ?
    C1 C7 . 1.442(5) ?
    C2 C3 . 1.412(5) ?
    C3 C4 . 1.377(5) ?
    C3 H3 . 0.9300 ?
    C4 C5 . 1.377(5) ?
    C4 H4A . 0.9300 ?
    C5 C6 . 1.363(5) ?
    C6 H6 . 0.9300 ?
    C7 H7 . 0.9300 ?
    C8 C9 . 1.522(5) ?
    C8 H8A . 0.9700 ?
    C8 H8B . 0.9700 ?
    C9 H9A . 0.9700 ?
    C9 H9B . 0.9700 ?
    C10 C15 . 1.410(5) ?
    C10 C11 . 1.415(5) ?
    C10 C16 . 1.454(5) ?
    C11 C12 . 1.410(5) ?
    C12 C13 . 1.368(5) ?
    C12 H12 . 0.9300 ?
    C13 C14 . 1.367(5) ?
    C13 H13 . 0.9300 ?
    C14 C15 . 1.355(5) ?
    C15 H15 . 0.9300 ?
    C16 H16 . 0.9300 ?
    C17 C18 . 1.497(5) ?
    C17 H17A . 0.9700 ?
    C17 H17B . 0.9700 ?
    C18 H18A . 0.9700 ?
    C18 H18B . 0.9700 ?
loop_
    _geom_angle_atom_site_label_1
    _geom_angle_atom_site_label_2
    _geom_angle_atom_site_label_3
    _geom_angle_site_symmetry_1
    _geom_angle_site_symmetry_3
    _geom_angle
    _geom_angle_publ_flag
    N2 Ni1 N1 . . 172.89(12) ?
    N2 Ni1 O3 . . 92.54(11) ?
    N1 Ni1 O3 . . 92.40(10) ?
    N2 Ni1 O1 . . 92.13(11) ?
    N1 Ni1 O1 . . 92.89(10) ?
    O3 Ni1 O1 . . 91.03(10) ?
    N2 Ni1 O2 . . 93.76(11) ?
    N1 Ni1 O2 . . 81.20(10) ?
    O3 Ni1 O2 . . 89.28(10) ?
    O1 Ni1 O2 . . 174.08(10) ?
    N2 Ni1 O4 . . 80.06(11) ?
    N1 Ni1 O4 . . 94.87(11) ?
    O3 Ni1 O4 . . 172.50(10) ?
    O1 Ni1 O4 . . 90.43(10) ?
    O2 Ni1 O4 . . 90.02(10) ?
    C7 N1 C8 . . 120.4(3) ?
    C7 N1 Ni1 . . 125.2(3) ?
    C8 N1 Ni1 . . 114.3(2) ?
    C16 N2 C17 . . 120.3(3) ?
    C16 N2 Ni1 . . 126.0(3) ?
    C17 N2 Ni1 . . 113.6(2) ?
    C2 O1 Ni1 . . 125.6(2) ?
    C9 O2 Ni1 . . 107.31(19) ?
    C9 O2 H2 . . 111(3) ?
    Ni1 O2 H2 . . 129(3) ?
    C11 O3 Ni1 . . 125.6(2) ?
    C18 O4 Ni1 . . 106.4(2) ?
    C18 O4 H4 . . 110(3) ?
    Ni1 O4 H4 . . 123(3) ?
    H5B O5 H5A . . 106(2) ?
    C6 C1 C2 . . 119.4(3) ?
    C6 C1 C7 . . 115.7(3) ?
    C2 C1 C7 . . 124.9(3) ?
    O1 C2 C3 . . 118.7(3) ?
    O1 C2 C1 . . 124.9(3) ?
    C3 C2 C1 . . 116.4(3) ?
    C4 C3 C2 . . 122.8(3) ?
    C4 C3 H3 . . 118.6 ?
    C2 C3 H3 . . 118.6 ?
    C3 C4 C5 . . 119.5(4) ?
    C3 C4 H4A . . 120.2 ?
    C5 C4 H4A . . 120.2 ?
    C6 C5 C4 . . 120.4(3) ?
    C6 C5 Cl1 . . 119.9(3) ?
    C4 C5 Cl1 . . 119.8(3) ?
    C5 C6 C1 . . 121.5(3) ?
    C5 C6 H6 . . 119.3 ?
    C1 C6 H6 . . 119.3 ?
    N1 C7 C1 . . 126.4(3) ?
    N1 C7 H7 . . 116.8 ?
    C1 C7 H7 . . 116.8 ?
    N1 C8 C9 . . 109.7(3) ?
    N1 C8 H8A . . 109.7 ?
    C9 C8 H8A . . 109.7 ?
    N1 C8 H8B . . 109.7 ?
    C9 C8 H8B . . 109.7 ?
    H8A C8 H8B . . 108.2 ?
    O2 C9 C8 . . 109.2(3) ?
    O2 C9 H9A . . 109.8 ?
    C8 C9 H9A . . 109.8 ?
    O2 C9 H9B . . 109.8 ?
    C8 C9 H9B . . 109.8 ?
    H9A C9 H9B . . 108.3 ?
    C15 C10 C11 . . 118.9(3) ?
    C15 C10 C16 . . 116.0(3) ?
    C11 C10 C16 . . 125.1(3) ?
    O3 C11 C12 . . 118.5(3) ?
    O3 C11 C10 . . 124.8(3) ?
    C12 C11 C10 . . 116.7(3) ?
    C13 C12 C11 . . 122.9(4) ?
    C13 C12 H12 . . 118.6 ?
    C11 C12 H12 . . 118.6 ?
    C14 C13 C12 . . 119.4(4) ?
    C14 C13 H13 . . 120.3 ?
    C12 C13 H13 . . 120.3 ?
    C15 C14 C13 . . 120.6(4) ?
    C15 C14 Cl2 . . 120.4(4) ?
    C13 C14 Cl2 . . 119.0(4) ?
    C14 C15 C10 . . 121.6(4) ?
    C14 C15 H15 . . 119.2 ?
    C10 C15 H15 . . 119.2 ?
    N2 C16 C10 . . 125.6(3) ?
    N2 C16 H16 . . 117.2 ?
    C10 C16 H16 . . 117.2 ?
    N2 C17 C18 . . 109.5(3) ?
    N2 C17 H17A . . 109.8 ?
    C18 C17 H17A . . 109.8 ?
    N2 C17 H17B . . 109.8 ?
    C18 C17 H17B . . 109.8 ?
    H17A C17 H17B . . 108.2 ?
    O4 C18 C17 . . 106.6(3) ?
    O4 C18 H18A . . 110.4 ?
    C17 C18 H18A . . 110.4 ?
    O4 C18 H18B . . 110.4 ?
    C17 C18 H18B . . 110.4 ?
    H18A C18 H18B . . 108.6 ?
loop_
    _geom_hbond_atom_site_label_D
    _geom_hbond_atom_site_label_H
    _geom_hbond_atom_site_label_A
    _geom_hbond_site_symmetry_A
    _geom_hbond_distance_DH
    _geom_hbond_distance_HA
    _geom_hbond_distance_DA
    _geom_hbond_angle_DHA
    O5 H5B O1 3_655 0.860(10) 2.001(15) 2.846(4) 167(4)
    O4 H4 O5 1_545 0.852(10) 1.965(16) 2.798(4) 165(4)
    O2 H2 O3 4 0.847(10) 1.873(15) 2.699(3) 165(4)
    O5 H5A Cl2 . 0.844(10) 2.726(17) 3.542(4) 163(4)
