# Supplementary material for: Bis{4-chloro-2-[(2-hy­droxy­eth­yl)imino­meth­yl]phenolato}nickel(II) monohydrate
Source: Acta Crystallogr Sect E Struct Rep Online. 2011 Aug 11;67(Pt 9):m1229. doi: 10.1107/S1600536811031680 (PMC3200802; doi:10.1107/S1600536811031680)
Supplement: Supplementary file 2 [file e-67-m1229-Isup2.hkl]

# 
# h,k,l, Fc-squared, Fo-squared, sigma(Fo-squared) and status flag 
# 
data_I
_shelx_title ' test_0m in P2(1)2(1)2(1)' 
_shelx_refln_list_code          4 
_shelx_F_calc_maximum      222.73 
_exptl_crystal_F_000       976.00 
_reflns_d_resolution_high  0.7828 
 
loop_ 
 _symmetry_equiv_pos_as_xyz 
 'x, y, z' 
 '-x+1/2, -y, z+1/2' 
 '-x, y+1/2, -z+1/2' 
 'x+1/2, -y+1/2, -z' 
 
_cell_length_a     9.8460 
_cell_length_b    12.6460 
_cell_length_c    16.0060 
_cell_angle_alpha  90.000 
_cell_angle_beta   90.000 
_cell_angle_gamma  90.000 
 
_shelx_F_squared_multiplier     1.000 
 
loop_ 
 _refln_index_h 
 _refln_index_k 
 _refln_index_l 
 _refln_F_squared_calc 
 _refln_F_squared_meas 
 _refln_F_squared_sigma 
 _refln_observed_status 
   2   0   0    35936.59    38976.14   1071.22 o 
   4   0   0       62.10       68.78     13.60 o 
   6   0   0      367.76      327.55     29.12 o 
   8   0   0     1151.73     1135.90     58.79 o 
  10   0   0     1183.65     1114.98    104.01 o 
  12   0   0       97.50       87.79     62.98 o 
   1   1   0      102.60      137.71      7.61 o 
   2   1   0    17670.79    18100.77    316.70 o 
   3   1   0     5262.74     5379.91     99.21 o 
   4   1   0      310.22      327.96     14.28 o 
   5   1   0       20.36       13.33      7.67 o 
   6   1   0     3607.17     3466.90     72.27 o 
   7   1   0      113.99      124.74     14.48 o 
   8   1   0     4255.93     4131.96    100.30 o 
   9   1   0      667.94      649.23     42.04 o 
  10   1   0      520.98      532.74     43.06 o 
  11   1   0        0.94      -31.34     33.22 o 
  12   1   0      282.69      226.18     53.13 o 
   0   2   0     9491.24     9734.72    396.95 o 
   1   2   0      389.36      363.50     15.64 o 
   2   2   0       59.39       78.00      9.98 o 
   3   2   0      716.61      718.50     19.06 o 
   4   2   0     7809.20     7955.27    161.15 o 
   5   2   0     1556.32     1655.78     38.98 o 
   6   2   0     1824.28     1791.20     43.24 o 
   7   2   0       56.22       60.39     12.27 o 
   8   2   0        7.07      -10.73     16.96 o 
   9   2   0        0.71      -24.41     18.61 o 
  10   2   0        2.94       -4.90     26.42 o 
  11   2   0       12.38       19.49     32.20 o 
  12   2   0      406.00      458.49     92.08 o 
   1   3   0      306.69      338.23     22.93 o 
   2   3   0      853.82      821.73     28.41 o 
   3   3   0       37.04       34.02      7.71 o 
   4   3   0     2834.31     2745.07     61.55 o 
   5   3   0     1581.37     1625.39     38.62 o 
   6   3   0    11093.62    11266.86    207.29 o 
   7   3   0      813.92      778.87     32.55 o 
   8   3   0     2415.45     2380.86     79.94 o 
   9   3   0      270.84      297.89     72.94 o 
  10   3   0      196.25      228.84     48.31 o 
  11   3   0       67.87       93.41     30.96 o 
  12   3   0      238.48      304.66     50.54 o 
   0   4   0     6572.67     7032.42    200.73 o 
   1   4   0        6.10        5.26      5.51 o 
   2   4   0     4759.26     4738.85    143.98 o 
   3   4   0     1696.58     1679.86     80.29 o 
   4   4   0      895.14      864.37     26.92 o 
   5   4   0        2.40       -0.68      8.76 o 
   6   4   0      136.76      111.57     21.50 o 
   7   4   0       11.58        8.13     17.58 o 
   8   4   0       79.51       66.91     22.94 o 
   9   4   0        4.34        2.49     22.60 o 
  10   4   0        1.44        7.65     25.12 o 
  11   4   0      182.65      229.35     47.71 o 
  12   4   0      394.48      371.93     52.56 o 
   1   5   0      708.97      735.80     22.06 o 
   2   5   0       47.99       39.86      7.78 o 
   3   5   0     1308.62     1379.83     45.85 o 
   4   5   0     3738.88     3697.65    100.34 o 
   5   5   0      260.98      304.61     27.05 o 
   6   5   0     5175.34     5167.01    139.56 o 
   7   5   0      125.72      175.61     26.55 o 
   8   5   0     1189.19     1151.19     53.33 o 
   9   5   0       15.77       29.66     24.54 o 
  10   5   0      317.46      320.67     38.56 o 
  11   5   0      155.88      119.28     34.60 o 
   0   6   0       45.93        8.54     13.84 o 
   1   6   0      212.10      322.42     23.34 o 
   2   6   0     1918.36     1939.19     58.35 o 
   3   6   0       16.36        3.15     12.00 o 
   4   6   0     1984.03     1980.81     63.34 o 
   5   6   0       69.00       64.20     18.95 o 
   6   6   0      796.39      839.61     42.07 o 
   7   6   0      187.35      218.75     28.98 o 
   8   6   0       21.63      -13.19     22.67 o 
   9   6   0       11.84       18.16     28.12 o 
  10   6   0      174.58      107.30     33.67 o 
  11   6   0      118.99       80.11     33.91 o 
   1   7   0      244.16      269.72     16.28 o 
   2   7   0     1654.85     1777.88     56.90 o 
   3   7   0       25.90       14.87     14.71 o 
   4   7   0       15.59        1.89     14.79 o 
   5   7   0      443.85      571.50     37.28 o 
   6   7   0     1490.67     1545.76     60.59 o 
   7   7   0      684.77      778.91     47.09 o 
   8   7   0     1005.39      960.72     52.47 o 
   9   7   0      253.98      318.80     39.17 o 
  10   7   0      537.63      509.91     47.59 o 
  11   7   0       98.85       63.69     39.08 o 
   0   8   0      797.33      769.74     38.44 o 
   1   8   0     1230.45     1312.95     37.37 o 
   2   8   0     1666.05     1664.14     55.71 o 
   3   8   0       28.61       15.70     16.40 o 
   4   8   0       11.79        0.44     17.16 o 
   5   8   0      460.42      523.06     37.54 o 
   6   8   0       13.86       77.02     25.43 o 
   7   8   0       85.93      112.47     28.46 o 
   8   8   0       49.74       27.16     34.40 o 
   9   8   0      153.24      159.89     49.24 o 
  10   8   0       91.90       90.13     35.16 o 
   1   9   0      300.27      281.97     24.77 o 
   2   9   0     1441.88     1331.82     50.80 o 
   3   9   0        1.39       -9.31     17.30 o 
   4   9   0      134.54      171.54     26.94 o 
   5   9   0      706.47      717.19     45.74 o 
   6   9   0       82.32       77.08     27.05 o 
   7   9   0       73.78       69.00     29.86 o 
   8   9   0      432.01      434.61     56.11 o 
   9   9   0      186.22      167.66     72.92 o 
  10   9   0      139.64      186.99     40.47 o 
   0  10   0     1076.50     1032.92     82.54 o 
   1  10   0     3338.62     3119.25     90.87 o 
   2  10   0     1758.98     1749.83     61.94 o 
   3  10   0      572.51      601.05     39.27 o 
   4  10   0      288.69      287.66     32.20 o 
   5  10   0       10.50       -2.67     24.69 o 
   6  10   0       14.92       -2.91     43.85 o 
   7  10   0      180.73      165.18     35.37 o 
   8  10   0        7.75        9.64     30.69 o 
   9  10   0      273.55      252.87     49.93 o 
   1  11   0      414.92      375.33     44.99 o 
   2  11   0      182.67      192.40     27.08 o 
   3  11   0       26.12        9.71     21.52 o 
   4  11   0      282.99      301.64     33.47 o 
   5  11   0     1294.69     1462.26    130.10 o 
   6  11   0      578.50      596.85     48.19 o 
   7  11   0      785.49      786.44     56.14 o 
   8  11   0      686.12      644.63     65.77 o 
   9  11   0       87.96       88.56     40.35 o 
   0  12   0      272.85      371.18     63.45 o 
   1  12   0       77.79       86.87     35.31 o 
   2  12   0      756.98      761.09     61.35 o 
   3  12   0      368.28      398.51     36.84 o 
   4  12   0      194.20      204.39     36.93 o 
   5  12   0      748.71      746.36     52.03 o 
   6  12   0        7.96      -22.15     28.06 o 
   7  12   0      260.85      303.11     44.21 o 
   8  12   0       47.13       11.18     46.17 o 
   1  13   0      542.66      558.17     55.49 o 
   2  13   0        2.85       10.25     32.79 o 
   3  13   0      466.67      513.15     56.31 o 
   4  13   0      971.93     1021.39     54.91 o 
   5  13   0      721.56      704.34     52.89 o 
   6  13   0      237.77      232.79     57.46 o 
   7  13   0      141.86      156.98     40.31 o 
   0  14   0      284.83      225.19     62.02 o 
   1  14   0     1739.57     1535.77     85.18 o 
   2  14   0      429.42      410.85     54.96 o 
   3  14   0      367.34      382.10     53.66 o 
   4  14   0      288.77      295.60     51.45 o 
   5  14   0       25.56       28.62     30.96 o 
   6  14   0      126.76      113.42     38.68 o 
   1  15   0       65.38       79.24     39.63 o 
   2  15   0       13.32       31.37     62.02 o 
   3  15   0      423.36      412.99    108.30 o 
   4  15   0      133.25      186.64     50.52 o 
   0  16   0      561.37      401.72     84.45 o 
   1  16   0      315.82      308.02     54.08 o 
   1   0   1     7118.44     7442.83    208.24 o 
   2   0   1        7.76       22.56      5.28 o 
   3   0   1       37.33       34.97      7.23 o 
   4   0   1       63.74      102.68     11.91 o 
   5   0   1     2072.30     2106.50     53.34 o 
   6   0   1      454.70      476.52     24.75 o 
   7   0   1      909.67      889.80     34.07 o 
   8   0   1     2320.11     2247.80     63.18 o 
   9   0   1        7.44       12.26     16.38 o 
  10   0   1      753.34      795.75     49.47 o 
  11   0   1      603.32      547.85     61.89 o 
  12   0   1      435.12      461.10     65.11 o 
 -12   1   1       60.82       61.55     47.95 o 
 -11   1   1      236.25      204.71     48.23 o 
 -10   1   1      377.56      417.98     40.29 o 
  -9   1   1     1455.26     1361.66     59.15 o 
  -8   1   1      282.52      319.81     25.34 o 
  -7   1   1     1924.40     1958.89     55.19 o 
  -6   1   1      247.21      303.71     19.44 o 
  -5   1   1      618.39      649.61     21.74 o 
  -4   1   1      316.09      306.48     13.89 o 
  -3   1   1      766.28      836.53     21.48 o 
  -1   1   1      837.63      910.82     24.32 o 
   1   1   1      804.13      901.57     21.25 o 
   2   1   1      291.59      297.63     11.06 o 
   3   1   1      890.05      971.98     22.73 o 
   4   1   1      241.51      231.96     14.76 o 
   5   1   1      812.98      813.66     23.37 o 
   6   1   1      238.81      252.04     16.49 o 
   7   1   1     1871.13     1937.21     48.15 o 
   8   1   1      290.10      322.44     25.24 o 
   9   1   1     1493.05     1476.34     49.80 o 
  10   1   1      384.86      470.12     41.29 o 
  11   1   1      304.00      277.48     51.45 o 
  12   1   1       55.52       78.11     44.18 o 
 -12   2   1       92.35      180.23     85.40 o 
 -11   2   1       70.11       67.12     34.78 o 
 -10   2   1      123.24      132.04     35.59 o 
  -9   2   1      119.72      119.92     26.77 o 
  -8   2   1     1640.76     1634.85     63.45 o 
  -7   2   1      507.09      510.83     42.01 o 
  -6   2   1     1472.59     1465.50     36.43 o 
  -5   2   1     1167.28     1191.21     39.75 o 
  -4   2   1      687.78      735.57     19.63 o 
  -3   2   1     2514.02     2678.13     56.29 o 
  -2   2   1     1304.77     1286.66     39.09 o 
  -1   2   1    15752.11    16357.91    372.82 o 
   0   2   1     1432.29     1452.76     36.86 o 
   1   2   1    16080.83    16223.12    372.95 o 
   2   2   1     1445.32     1442.93     29.45 o 
   3   2   1     2237.00     2362.33     49.98 o 
   4   2   1      474.93      505.00     20.42 o 
   5   2   1     1056.34     1080.39     29.87 o 
   6   2   1     1351.28     1340.25     36.54 o 
   7   2   1      495.32      536.22     24.43 o 
   8   2   1     1753.61     1721.78     52.65 o 
   9   2   1       93.16       92.18     26.52 o 
  10   2   1      124.02      103.74     33.88 o 
  11   2   1       83.07       63.71     34.61 o 
  12   2   1       98.37      105.92     70.13 o 
 -12   3   1      271.32      312.92     87.93 o 
 -11   3   1       53.98       44.87     36.88 o 
 -10   3   1      168.39      183.88     43.25 o 
  -9   3   1      224.50      218.12     34.77 o 
  -8   3   1       54.53       63.50     22.65 o 
  -7   3   1     1016.68      969.25     45.21 o 
  -6   3   1      311.61      379.02     22.32 o 
  -5   3   1     6497.93     6748.18    142.17 o 
  -4   3   1      567.69      586.42     22.93 o 
  -3   3   1     4336.69     4374.73    108.02 o 
  -2   3   1     2846.05     2890.82     79.07 o 
  -1   3   1     8170.92     8023.28    191.61 o 
   0   3   1      177.03      205.09     12.32 o 
   1   3   1     8177.77     8302.07    163.61 o 
   2   3   1     3309.28     3289.04     67.27 o 
   3   3   1     4132.25     4199.34     80.95 o 
   4   3   1      685.95      714.64     20.84 o 
   5   3   1     6502.26     6680.80    127.08 o 
   6   3   1      329.48      378.33     19.75 o 
   7   3   1     1055.87     1052.10     37.63 o 
   8   3   1       63.89       27.79     31.91 o 
   9   3   1      221.51      272.13     32.40 o 
  10   3   1      227.53      226.77     34.14 o 
  11   3   1       32.07       24.52     26.63 o 
  12   3   1      240.37      339.18     45.31 o 
 -12   4   1       45.19       70.48     59.63 o 
 -11   4   1      118.83      139.22     34.54 o 
 -10   4   1      416.76      449.24     42.01 o 
  -9   4   1       39.02        9.57     23.19 o 
  -8   4   1     1562.58     1618.64     62.96 o 
  -7   4   1      194.11      231.06     27.24 o 
  -6   4   1     3907.34     3939.14    110.58 o 
  -5   4   1      422.77      464.60     35.78 o 
  -4   4   1     3517.90     3614.74     98.51 o 
  -3   4   1     4998.66     4998.13    124.99 o 
  -2   4   1     1806.22     1858.88     83.13 o 
  -1   4   1     4653.25     4650.82    108.33 o 
   0   4   1     3314.75     3326.40     83.09 o 
   1   4   1     4182.56     4229.96     80.26 o 
   2   4   1     1829.48     1979.54     54.66 o 
   3   4   1     4816.02     4917.89    125.17 o 
   4   4   1     3642.21     3738.76     82.53 o 
   5   4   1      498.05      499.02     20.33 o 
   6   4   1     3938.26     3981.63     94.09 o 
   7   4   1      197.80      210.13     21.61 o 
   8   4   1     1699.56     1595.73     62.77 o 
   9   4   1       55.33       57.42     31.08 o 
  10   4   1      303.80      309.47     38.26 o 
  11   4   1       90.09       68.77     31.52 o 
  12   4   1       59.34       87.60     35.09 o 
 -11   5   1      415.74      384.96     44.36 o 
 -10   5   1      247.00      306.60     39.25 o 
  -9   5   1      298.69      295.73     35.63 o 
  -8   5   1      449.16      517.86     40.01 o 
  -7   5   1      570.32      642.77     61.48 o 
  -6   5   1     1015.87      999.46     46.99 o 
  -5   5   1     1019.72     1021.31     42.71 o 
  -4   5   1     2872.86     3039.46     82.44 o 
  -3   5   1      461.15      499.54     26.83 o 
  -2   5   1     5439.25     5538.91    135.14 o 
  -1   5   1     2550.75     2638.91     73.30 o 
   0   5   1     9702.51    10030.17    235.89 o 
   1   5   1     2828.43     2873.70     54.39 o 
   2   5   1     5226.33     5311.14    134.98 o 
   3   5   1      585.82      569.29     20.27 o 
   4   5   1     2601.15     2685.36     81.07 o 
   5   5   1     1051.79     1088.08     43.68 o 
   6   5   1      983.24      940.08     43.90 o 
   7   5   1      556.77      629.78     40.90 o 
   8   5   1      426.37      451.55     38.06 o 
   9   5   1      303.76      308.83     36.88 o 
  10   5   1      232.27      241.45     37.85 o 
  11   5   1      452.56      468.83     66.50 o 
 -11   6   1       14.37       33.83     52.08 o 
 -10   6   1      345.99      299.68     59.05 o 
  -9   6   1       85.75      114.52     29.91 o 
  -8   6   1      778.09      867.53     51.38 o 
  -7   6   1      736.59      808.38     45.13 o 
  -6   6   1     3437.47     3567.70    168.46 o 
  -5   6   1     1383.11     1390.16     78.74 o 
  -4   6   1     3163.34     3074.24    109.57 o 
  -3   6   1     1004.27      999.47     38.57 o 
  -2   6   1     1110.96     1067.16     40.08 o 
  -1   6   1     4638.59     4529.13    113.04 o 
   0   6   1      326.84      327.29     20.92 o 
   1   6   1     4559.94     4388.98     83.46 o 
   2   6   1     1281.87     1274.24     41.74 o 
   3   6   1      936.84      899.94     37.49 o 
   4   6   1     3160.07     3158.15    109.14 o 
   5   6   1     1211.41     1175.02     50.40 o 
   6   6   1     3211.22     3283.87    100.75 o 
   7   6   1      698.89      722.50     50.65 o 
   8   6   1      793.88      813.66     48.57 o 
   9   6   1      112.12       92.34     29.26 o 
  10   6   1      309.44      300.86     40.19 o 
  11   6   1       22.84       30.56     36.44 o 
 -11   7   1       38.60        2.44     33.09 o 
 -10   7   1       91.35      105.38     40.05 o 
  -9   7   1      126.80      168.66     33.85 o 
  -8   7   1        5.06       28.02     25.62 o 
  -7   7   1      851.18      872.33     47.90 o 
  -6   7   1      381.20      389.85     53.96 o 
  -5   7   1     1295.47     1235.69     51.51 o 
  -4   7   1     2713.39     2768.54     82.69 o 
  -3   7   1     1525.57     1604.72     53.33 o 
  -2   7   1     5055.80     5071.27    132.53 o 
  -1   7   1     5721.36     5958.44    150.62 o 
   0   7   1     3995.18     3671.12     96.20 o 
   1   7   1     5873.22     6110.47    112.41 o 
   2   7   1     5281.63     5253.97    133.00 o 
   3   7   1     1450.55     1463.88     52.33 o 
   4   7   1     2740.55     2763.01    110.40 o 
   5   7   1     1390.59     1313.92     52.23 o 
   6   7   1      396.34      424.84     35.43 o 
   7   7   1      896.08      820.92     48.02 o 
   8   7   1        8.95       -1.21     32.33 o 
   9   7   1       80.37       79.37     30.03 o 
  10   7   1       90.33       88.71     39.82 o 
  11   7   1       42.05       27.11     33.50 o 
 -10   8   1      152.11      147.69     37.01 o 
  -9   8   1      401.03      394.11     43.89 o 
  -8   8   1     1052.11     1050.08     58.48 o 
  -7   8   1      577.92      597.33     44.68 o 
  -6   8   1     2772.94     2847.61    109.82 o 
  -5   8   1      235.63      224.58     28.81 o 
  -4   8   1     1481.18     1461.40     77.16 o 
  -3   8   1      647.26      619.52     34.89 o 
  -2   8   1      429.45      443.75     29.60 o 
  -1   8   1      943.12      937.83     38.10 o 
   0   8   1     2298.48     2326.31     67.89 o 
   1   8   1      941.89      937.83     30.30 o 
   2   8   1      448.16      447.27     28.36 o 
   3   8   1      690.50      664.51     34.95 o 
   4   8   1     1471.91     1454.94     55.25 o 
   5   8   1      310.03      345.93     36.20 o 
   6   8   1     2874.67     2764.06    108.35 o 
   7   8   1      604.59      667.45     81.08 o 
   8   8   1     1096.73     1052.13     57.69 o 
   9   8   1      393.58      382.82     44.71 o 
  10   8   1      152.11      200.88     39.13 o 
 -10   9   1      202.41      149.29     61.63 o 
  -9   9   1      675.84      697.67     54.95 o 
  -8   9   1       82.55       65.74     42.31 o 
  -7   9   1      954.68      985.78     86.05 o 
  -6   9   1       53.86       47.90     35.27 o 
  -5   9   1       63.25       47.59     24.96 o 
  -4   9   1      537.89      598.69     43.42 o 
  -3   9   1      454.01      512.22     35.89 o 
  -2   9   1     3554.29     3732.60    102.08 o 
  -1   9   1      805.29      789.13     37.11 o 
   0   9   1     4121.66     4004.62     90.69 o 
   1   9   1      802.34      829.44     37.47 o 
   2   9   1     3428.68     3428.94    100.36 o 
   3   9   1      554.50      570.01     37.98 o 
   4   9   1      399.11      432.29     35.04 o 
   5   9   1      105.00       87.55     26.13 o 
   6   9   1       71.89       51.83     27.62 o 
   7   9   1      895.53      987.26     53.62 o 
   8   9   1       97.36      112.46     43.94 o 
   9   9   1      625.67      579.12     68.24 o 
  10   9   1      200.49      193.60     41.16 o 
  -9  10   1       33.92       69.56     36.44 o 
  -8  10   1      379.09      444.24     47.05 o 
  -7  10   1      597.91      618.68     49.24 o 
  -6  10   1      134.33      165.31     43.80 o 
  -5  10   1       73.04       60.52     26.30 o 
  -4  10   1      319.03      360.90     33.89 o 
  -3  10   1       15.73       -0.26     20.01 o 
  -2  10   1      565.32      596.62     36.60 o 
  -1  10   1      626.27      648.75     36.76 o 
   0  10   1      276.87      273.96     37.61 o 
   1  10   1      623.85      688.41     52.17 o 
   2  10   1      604.41      564.96     51.75 o 
   3  10   1       27.05       -7.99     18.94 o 
   4  10   1      253.69      230.41     30.62 o 
   5  10   1       54.66       50.68     25.10 o 
   6  10   1       95.88      116.02     31.56 o 
   7  10   1      644.26      665.83     59.22 o 
   8  10   1      349.82      297.80     47.48 o 
   9  10   1       38.60       14.14     34.52 o 
  -9  11   1      129.98       81.35     43.91 o 
  -8  11   1       18.01       41.67     35.50 o 
  -7  11   1      202.33      198.52     37.99 o 
  -6  11   1      418.55      444.41     43.89 o 
  -5  11   1      230.39      211.32     33.42 o 
  -4  11   1      157.89      169.44     29.67 o 
  -3  11   1      123.89       85.00     24.87 o 
  -2  11   1     2052.85     1983.06     70.31 o 
  -1  11   1      122.24       66.77     30.61 o 
   0  11   1     3150.65     3058.49    119.09 o 
   1  11   1       81.90       67.10     38.64 o 
   2  11   1     2121.25     2187.32     71.98 o 
   3  11   1      131.10       94.85     25.17 o 
   4  11   1      181.66      188.76     31.09 o 
   5  11   1      238.21      246.47     35.05 o 
   6  11   1      418.41      442.42     43.99 o 
   7  11   1      202.95      190.57     37.28 o 
   8  11   1       11.35       14.63     44.16 o 
   9  11   1      123.13      111.13     45.44 o 
  -8  12   1      139.76      139.42     40.97 o 
  -7  12   1       81.38       98.38     36.76 o 
  -6  12   1      406.88      325.38     43.26 o 
  -5  12   1      223.51      223.83     36.24 o 
  -4  12   1      626.66      663.86     47.18 o 
  -3  12   1      112.76      128.80     28.94 o 
  -2  12   1      437.71      506.19     50.78 o 
  -1  12   1      578.89      556.68     53.13 o 
   0  12   1      398.04      380.92     45.54 o 
   1  12   1      550.65      568.39     53.29 o 
   2  12   1      395.07      405.43    121.42 o 
   3  12   1      111.67      129.97     28.43 o 
   4  12   1      672.31      710.23     48.32 o 
   5  12   1      210.33      210.06     35.75 o 
   6  12   1      435.80      477.56     77.25 o 
   7  12   1       71.49       76.58     45.60 o 
   8  12   1      168.21      159.76     61.94 o 
  -7  13   1      264.99      196.78     43.16 o 
  -6  13   1      183.46      197.96     39.60 o 
  -5  13   1      219.18      228.04     38.83 o 
  -4  13   1      454.36      453.54     43.01 o 
  -3  13   1       35.69       51.85     36.14 o 
  -2  13   1      229.54      246.19     99.00 o 
  -1  13   1       46.34       69.87     33.41 o 
   0  13   1       41.42       33.06     32.30 o 
   1  13   1       81.18      119.32     37.56 o 
   2  13   1      261.50      307.14     47.73 o 
   3  13   1       16.07       28.71     35.59 o 
   4  13   1      465.47      513.29     45.42 o 
   5  13   1      208.10      210.80     36.67 o 
   6  13   1      219.47      206.20     39.86 o 
   7  13   1      296.16      267.41     53.81 o 
  -6  14   1       42.76       14.29     34.64 o 
  -5  14   1       54.30       57.16     34.02 o 
  -4  14   1      111.17      151.66     45.58 o 
  -3  14   1      230.62      164.45     44.47 o 
  -2  14   1       84.50       73.24     37.10 o 
  -1  14   1       82.59      118.10     38.96 o 
   0  14   1       23.43       48.78     37.33 o 
   1  14   1       79.03      115.97     39.74 o 
   2  14   1       64.86       34.86     63.45 o 
   3  14   1      243.95      269.55     49.08 o 
   4  14   1       95.88      120.44     73.47 o 
   5  14   1       54.99       70.28     34.38 o 
   6  14   1       29.76       55.67     36.05 o 
  -4  15   1       49.36      105.02     45.17 o 
  -3  15   1       66.89      101.81     43.39 o 
  -2  15   1       26.82       34.87     46.52 o 
  -1  15   1        4.45       27.07     35.80 o 
   0  15   1        0.79       16.60     38.26 o 
   1  15   1       17.45       57.45     39.40 o 
   2  15   1       20.27       79.95     45.80 o 
   3  15   1       60.43       84.19     44.70 o 
   4  15   1       44.80       28.66     44.44 o 
  -1  16   1      154.92      264.91     52.91 o 
   0  16   1       80.26      145.41     75.62 o 
   1  16   1      166.83      204.15     48.49 o 
   0   0   2     2104.20     1863.07     75.86 o 
   1   0   2      363.90      367.63     12.55 o 
   2   0   2    22481.92    22827.78    446.38 o 
   3   0   2     2430.34     2323.22     52.95 o 
   4   0   2     3105.62     3180.53     72.02 o 
   5   0   2      663.45      609.39     24.12 o 
   6   0   2     3611.82     3586.26     73.73 o 
   7   0   2     3422.23     3404.66     83.65 o 
   8   0   2       12.21       -6.04     18.25 o 
   9   0   2     1787.14     1704.21     54.97 o 
  10   0   2      588.95      639.39     46.73 o 
  11   0   2      396.35      358.14     54.11 o 
  12   0   2      143.68      144.54     48.90 o 
 -12   1   2      205.52      201.31     51.65 o 
 -11   1   2      439.09      447.71     44.18 o 
 -10   1   2      416.20      469.78     44.60 o 
  -9   1   2      603.11      652.46     44.97 o 
  -8   1   2      315.56      327.99     25.42 o 
  -7   1   2       58.57       65.73     14.90 o 
  -6   1   2        8.76       -8.82      7.71 o 
  -5   1   2     1352.05     1327.70     32.82 o 
  -4   1   2      400.27      371.26     15.66 o 
  -3   1   2      877.07      899.54     27.25 o 
  -2   1   2     2267.46     2352.31     62.77 o 
  -1   1   2    11304.93    11171.70    244.65 o 
   0   1   2      255.85      244.74      9.25 o 
   1   1   2    10855.47    10715.53    216.21 o 
   2   1   2     2417.34     2549.52     61.17 o 
   3   1   2     1242.30     1202.67     28.97 o 
   4   1   2      445.25      422.67     18.40 o 
   5   1   2     1433.32     1388.64     39.00 o 
   6   1   2       19.99        2.17     10.29 o 
   7   1   2       60.98       81.74     14.71 o 
   8   1   2      318.54      330.69     22.08 o 
   9   1   2      662.32      681.59     35.01 o 
  10   1   2      420.54      440.81     43.08 o 
  11   1   2      460.03      467.34     59.70 o 
  12   1   2      193.27      155.06     70.13 o 
 -12   2   2       85.82      103.45     80.15 o 
 -11   2   2       69.46       68.65     35.76 o 
 -10   2   2       53.62       42.12     31.71 o 
  -9   2   2     1348.67     1377.53     59.56 o 
  -8   2   2      648.60      685.76     43.29 o 
  -7   2   2     3107.15     3002.46     77.05 o 
  -6   2   2      590.42      601.24     32.71 o 
  -5   2   2     2016.51     1929.17     49.07 o 
  -4   2   2      230.62      257.77     18.46 o 
  -3   2   2      325.32      331.13     16.38 o 
  -2   2   2    13951.61    14167.82    326.01 o 
  -1   2   2     3362.31     3299.32     81.75 o 
   0   2   2     3309.35     3262.79     66.96 o 
   1   2   2     3554.90     3442.85     71.03 o 
   2   2   2    13692.74    14090.35    249.48 o 
   3   2   2      188.95      226.71     12.93 o 
   4   2   2      285.81      348.72     16.60 o 
   5   2   2     1900.25     1818.69     47.86 o 
   6   2   2      625.79      608.64     23.38 o 
   7   2   2     3237.08     3186.14     69.10 o 
   8   2   2      664.92      696.30     30.14 o 
   9   2   2     1361.82     1357.36     69.42 o 
  10   2   2       59.11      123.15     33.58 o 
  11   2   2       81.15       71.71     34.39 o 
  12   2   2       79.62      122.61     70.61 o 
 -12   3   2       80.35       76.26     33.30 o 
 -11   3   2      232.60      271.14     57.77 o 
 -10   3   2       74.37       57.14     26.83 o 
  -9   3   2      587.34      622.44     71.67 o 
  -8   3   2      491.18      561.03     42.07 o 
  -7   3   2      206.63      193.29     25.44 o 
  -6   3   2     1294.07     1211.18     47.10 o 
  -5   3   2     1619.88     1666.44     42.64 o 
  -4   3   2     4771.49     5044.77    106.91 o 
  -3   3   2     7316.96     7672.83    178.71 o 
  -2   3   2     6881.43     6987.16    172.62 o 
  -1   3   2    11809.11    12025.07    263.91 o 
   0   3   2        1.12        3.47     10.47 o 
   1   3   2    10929.73    10873.18    225.14 o 
   2   3   2     7088.01     7437.79    132.14 o 
   3   3   2     7129.30     7233.59    135.45 o 
   4   3   2     4711.54     5029.76     96.63 o 
   5   3   2     1436.27     1500.10     51.35 o 
   6   3   2     1272.83     1223.18     34.45 o 
   7   3   2      225.17      225.21     20.00 o 
   8   3   2      506.83      584.42     36.06 o 
   9   3   2      509.22      548.53     41.98 o 
  10   3   2       94.21       83.85     29.05 o 
  11   3   2      201.35      243.56     36.87 o 
  12   3   2       97.92       92.58     95.42 o 
 -12   4   2       58.49       56.86     35.52 o 
 -11   4   2      242.56      218.59     38.49 o 
 -10   4   2      194.92      222.08     35.55 o 
  -9   4   2      864.66      921.22     52.01 o 
  -8   4   2      293.80      287.06     31.99 o 
  -7   4   2     2038.80     2001.61    126.10 o 
  -6   4   2     1857.41     1850.29     61.27 o 
  -5   4   2     6653.74     6814.97    172.44 o 
  -4   4   2      737.07      756.94     45.03 o 
  -3   4   2      691.80      674.80     27.63 o 
  -2   4   2      456.09      480.78     25.56 o 
  -1   4   2     2406.74     2476.85     62.98 o 
   0   4   2      986.73     1039.57     27.15 o 
   1   4   2     2256.14     2310.73     54.12 o 
   2   4   2      547.67      563.74     19.26 o 
   3   4   2      561.87      544.29     18.50 o 
   4   4   2      702.42      738.82     22.97 o 
   5   4   2     6576.67     6849.06    130.26 o 
   6   4   2     1751.40     1703.94     43.82 o 
   7   4   2     1975.53     1814.95     55.37 o 
   8   4   2      265.08      262.47     25.37 o 
   9   4   2      834.49      850.36     48.70 o 
  10   4   2      216.32      314.82     81.51 o 
  11   4   2      280.31      251.37     49.91 o 
  12   4   2       54.38       82.58     34.86 o 
 -11   5   2      111.68      166.29     37.16 o 
 -10   5   2       89.46      104.43     31.14 o 
  -9   5   2       28.53       26.44     24.79 o 
  -8   5   2      239.00      233.19     31.02 o 
  -7   5   2      187.83      274.13     29.25 o 
  -6   5   2      209.80      216.69     29.22 o 
  -5   5   2      507.56      545.85     33.47 o 
  -4   5   2      139.19      101.18     17.51 o 
  -3   5   2     4516.92     4744.43    122.36 o 
  -2   5   2     1291.30     1248.43     62.78 o 
  -1   5   2     5184.19     5103.03    119.14 o 
   0   5   2        1.96        0.89      7.21 o 
   1   5   2     4696.68     4573.18     88.21 o 
   2   5   2     1322.99     1323.05     35.03 o 
   3   5   2     4755.37     4799.35    103.15 o 
   4   5   2      143.96      132.51     13.26 o 
   5   5   2      601.67      577.06     43.47 o 
   6   5   2      160.36      179.42     24.22 o 
   7   5   2      175.21      195.73     63.79 o 
   8   5   2      236.28      212.08     29.81 o 
   9   5   2       45.70       40.68     25.70 o 
  10   5   2       66.74       30.17     28.12 o 
  11   5   2      104.10      100.87     34.22 o 
 -11   6   2      336.01      365.65     58.18 o 
 -10   6   2       45.20       31.63     37.98 o 
  -9   6   2      245.30      208.53     34.10 o 
  -8   6   2      186.01      187.55     31.36 o 
  -7   6   2     1494.72     1348.40     58.13 o 
  -6   6   2      512.06      592.97     40.02 o 
  -5   6   2     3012.92     3081.30     90.81 o 
  -4   6   2     1186.56     1155.94     45.98 o 
  -3   6   2     2779.80     2894.49     78.27 o 
  -2   6   2      383.97      479.12     26.58 o 
  -1   6   2     1650.23     1691.14     49.76 o 
   0   6   2       12.69       -3.93      9.02 o 
   1   6   2     1527.45     1538.56     39.37 o 
   2   6   2      476.07      485.63     20.52 o 
   3   6   2     2530.99     2507.37     76.62 o 
   4   6   2     1174.96     1112.78     43.67 o 
   5   6   2     3133.95     3066.97     91.05 o 
   6   6   2      449.65      450.05     34.57 o 
   7   6   2     1687.22     1602.28     61.19 o 
   8   6   2      187.46      197.11     36.00 o 
   9   6   2      223.75      273.72     35.80 o 
  10   6   2       37.36       51.65     29.14 o 
  11   6   2      356.04      308.13     43.27 o 
 -11   7   2      126.16      109.35     37.97 o 
 -10   7   2       49.78       81.19     32.35 o 
  -9   7   2       49.17       48.68     28.92 o 
  -8   7   2       47.62       34.69     25.34 o 
  -7   7   2      287.24      276.19     32.80 o 
  -6   7   2        2.73        9.05     20.35 o 
  -5   7   2      219.16      261.91     28.65 o 
  -4   7   2      393.86      420.15     30.73 o 
  -3   7   2     1848.86     1732.18     67.77 o 
  -2   7   2     1910.97     1998.88     61.71 o 
  -1   7   2     4946.96     4884.83    124.54 o 
   0   7   2     2885.20     3015.65     69.16 o 
   1   7   2     4957.19     4845.91    103.89 o 
   2   7   2     1974.86     2008.83     51.06 o 
   3   7   2     2031.16     2032.65     68.43 o 
   4   7   2      405.62      375.97     29.35 o 
   5   7   2      178.15      257.01     44.84 o 
   6   7   2       11.81        7.30     19.54 o 
   7   7   2      272.23      338.75     63.43 o 
   8   7   2       63.69       28.64     25.91 o 
   9   7   2       49.52       21.85     27.16 o 
  10   7   2       65.80       61.07     32.27 o 
  11   7   2      124.64      130.90     38.86 o 
 -10   8   2      279.55      297.50     54.27 o 
  -9   8   2      855.08      928.19     58.43 o 
  -8   8   2      139.61      120.57     31.99 o 
  -7   8   2     2374.42     2392.82     82.49 o 
  -6   8   2      113.63      110.11     31.80 o 
  -5   8   2     1124.63     1130.80     49.71 o 
  -4   8   2      529.07      573.42     37.23 o 
  -3   8   2     1302.14     1295.25     49.19 o 
  -2   8   2      252.42      272.75     25.21 o 
  -1   8   2     1340.02     1318.37     47.13 o 
   0   8   2       23.25       24.11     11.53 o 
   1   8   2     1370.11     1366.19     45.75 o 
   2   8   2      308.59      279.38     24.39 o 
   3   8   2     1266.59     1270.66     49.27 o 
   4   8   2      530.59      605.46     37.90 o 
   5   8   2     1126.93     1129.65     50.80 o 
   6   8   2      124.83       93.41     25.03 o 
   7   8   2     2288.29     2258.91     82.13 o 
   8   8   2      147.95      130.62     32.05 o 
   9   8   2      751.06      693.84     53.98 o 
  10   8   2      295.54      257.66     41.29 o 
 -10   9   2      265.82      250.49     44.48 o 
  -9   9   2       77.48      102.82     36.05 o 
  -8   9   2      156.55      168.33     36.04 o 
  -7   9   2       37.40       60.30     28.63 o 
  -6   9   2       53.22       13.24     24.66 o 
  -5   9   2      630.35      699.79     44.82 o 
  -4   9   2      741.32      718.15     44.00 o 
  -3   9   2     1176.79     1128.56     73.94 o 
  -2   9   2      922.71      930.01     40.91 o 
  -1   9   2     4446.79     4332.12     99.19 o 
   0   9   2      986.16      962.94     49.86 o 
   1   9   2     4481.40     4406.79    139.26 o 
   2   9   2      783.28      809.56     39.54 o 
   3   9   2     1371.60     1369.59     57.28 o 
   4   9   2      638.57      663.45     41.59 o 
   5   9   2      760.21      678.25     44.23 o 
   6   9   2       57.57       37.42     24.76 o 
   7   9   2       47.78       71.96     30.16 o 
   8   9   2      132.72      163.23     35.47 o 
   9   9   2       82.27       46.26     32.11 o 
  10   9   2      255.36      226.73     53.73 o 
  -9  10   2      364.55      404.10     48.42 o 
  -8  10   2      224.87      271.37     40.82 o 
  -7  10   2      439.34      436.67     44.25 o 
  -6  10   2      241.60      209.27     34.17 o 
  -5  10   2      392.47      442.93     67.40 o 
  -4  10   2      451.78      481.09     40.08 o 
  -3  10   2      118.48      158.06     26.58 o 
  -2  10   2      501.28      502.14     35.45 o 
  -1  10   2      343.01      346.58     24.06 o 
   0  10   2      278.20      297.08     27.44 o 
   1  10   2      322.13      312.70     68.46 o 
   2  10   2      576.46      595.13     50.48 o 
   3  10   2      103.77      144.10     33.39 o 
   4  10   2      382.19      369.85     35.30 o 
   5  10   2      433.90      453.88     40.10 o 
   6  10   2      286.62      229.51     33.77 o 
   7  10   2      483.53      494.03     45.03 o 
   8  10   2      245.85      209.45     39.59 o 
   9  10   2      352.26      334.44     72.31 o 
  -9  11   2       88.97       65.76     40.50 o 
  -8  11   2       74.29       53.87     44.99 o 
  -7  11   2      155.89      148.76     44.73 o 
  -6  11   2      122.96      201.92     45.23 o 
  -5  11   2      238.78      261.80     35.10 o 
  -4  11   2      529.39      597.67     46.02 o 
  -3  11   2      844.31      857.50     45.56 o 
  -2  11   2      661.16      631.81     40.29 o 
  -1  11   2     1388.43     1435.65     54.44 o 
   0  11   2      252.36      219.25     54.63 o 
   1  11   2     1393.62     1367.21     72.03 o 
   2  11   2      654.12      619.18     54.57 o 
   3  11   2      716.22      736.88     60.67 o 
   4  11   2      559.14      650.28     51.05 o 
   5  11   2      237.17      258.45     36.10 o 
   6  11   2      124.91      115.17     33.02 o 
   7  11   2      163.92      143.00     35.32 o 
   8  11   2       91.31       -1.49     36.42 o 
   9  11   2       78.06       23.93     36.49 o 
  -8  12   2       60.39       73.47     40.15 o 
  -7  12   2      438.94      509.18     49.74 o 
  -6  12   2      448.02      467.91     47.27 o 
  -5  12   2      409.45      438.49     43.01 o 
  -4  12   2      200.87      259.98     34.39 o 
  -3  12   2      218.60      151.62     29.66 o 
  -2  12   2       34.66       49.04     23.88 o 
  -1  12   2      664.34      770.36    102.34 o 
   0  12   2      216.14      148.43     35.79 o 
   1  12   2      706.55      829.18     62.57 o 
   2  12   2       24.92        7.99     71.09 o 
   3  12   2      240.26      228.78     42.70 o 
   4  12   2      180.63      185.02     33.65 o 
   5  12   2      398.63      394.44     64.58 o 
   6  12   2      443.01      549.43     49.54 o 
   7  12   2      418.39      363.33     44.87 o 
   8  12   2       75.90       76.90     48.45 o 
  -7  13   2      102.84      110.91     39.56 o 
  -6  13   2      135.03      156.80     38.81 o 
  -5  13   2      449.45      510.40     46.70 o 
  -4  13   2       86.42       69.87     45.37 o 
  -3  13   2      925.77      873.73     68.62 o 
  -2  13   2      190.78      145.52     39.33 o 
  -1  13   2      192.83      212.44     42.13 o 
   0  13   2       46.40       53.26     32.98 o 
   1  13   2      213.84      263.48     44.02 o 
   2  13   2      246.81      195.33     43.18 o 
   3  13   2      831.08      762.47     66.61 o 
   4  13   2       91.34      109.66     41.66 o 
   5  13   2      408.47      435.16     78.71 o 
   6  13   2      132.64      115.85     38.25 o 
   7  13   2       92.40       99.48     38.98 o 
  -6  14   2      120.35      128.49     40.23 o 
  -5  14   2      214.34      298.80     54.48 o 
  -4  14   2       85.26      112.14     42.71 o 
  -3  14   2      115.08      131.40     43.98 o 
  -2  14   2      147.12      149.85     75.14 o 
  -1  14   2      148.61      150.76     41.54 o 
   0  14   2       56.43       57.55     59.64 o 
   1  14   2      179.70      219.41     63.93 o 
   2  14   2      132.14      115.85     41.43 o 
   3  14   2      138.19      170.55     48.43 o 
   4  14   2       84.32      116.89     50.57 o 
   5  14   2      252.02      209.12     54.48 o 
   6  14   2      130.46      152.09     98.04 o 
  -4  15   2      194.06      256.62     88.74 o 
  -3  15   2      210.26      231.29     50.78 o 
  -2  15   2      208.59      226.89     46.58 o 
  -1  15   2       79.31       96.28     40.65 o 
   0  15   2      187.14      220.33     45.02 o 
   1  15   2       74.09      108.47     40.64 o 
   2  15   2      254.17      256.29     51.61 o 
   3  15   2      194.37      148.29     47.20 o 
   4  15   2      182.72      220.18     54.13 o 
  -1  16   2      136.71      207.58     49.22 o 
   0  16   2      123.45      187.50     47.33 o 
   1  16   2      142.89      174.85     47.87 o 
   1   0   3    49606.88    46578.14   1030.72 o 
   2   0   3    16713.03    16281.40    320.24 o 
   3   0   3    15669.45    15661.83    310.54 o 
   4   0   3     3846.25     3845.03     84.83 o 
   5   0   3      323.12      374.23     20.06 o 
   6   0   3      140.22       94.98     14.32 o 
   7   0   3     1363.97     1346.70     43.60 o 
   8   0   3     1841.32     1879.69     56.40 o 
   9   0   3     1999.84     1986.88     60.67 o 
  10   0   3       66.53       80.25     27.63 o 
  11   0   3      303.74      370.16     76.81 o 
  12   0   3      333.87      204.99     80.15 o 
 -12   1   3      121.45       77.82     45.44 o 
 -11   1   3      514.65      556.94     48.51 o 
 -10   1   3      213.71      253.22     47.54 o 
  -9   1   3      629.88      659.10     45.62 o 
  -8   1   3     1120.14     1072.41     42.35 o 
  -7   1   3     2518.39     2399.95     66.50 o 
  -6   1   3      109.98      106.69     14.59 o 
  -5   1   3     3395.00     3339.40     78.04 o 
  -4   1   3      402.85      383.27     22.79 o 
  -3   1   3     5027.31     4965.14    122.77 o 
  -2   1   3     2951.06     2944.10     65.94 o 
  -1   1   3        6.79       11.68      4.64 o 
   0   1   3    11952.50    11540.34    224.74 o 
   1   1   3       17.03       27.14      9.37 o 
   2   1   3     3279.73     3282.99     75.28 o 
   3   1   3     5071.50     4957.17     91.71 o 
   4   1   3      369.36      386.13     23.53 o 
   5   1   3     3526.30     3408.47     78.25 o 
   6   1   3      122.93       93.66     14.23 o 
   7   1   3     2747.55     2714.82     60.46 o 
   8   1   3     1105.32     1046.61     35.01 o 
   9   1   3      650.86      712.05     37.06 o 
  10   1   3      204.41      188.16     30.72 o 
  11   1   3      518.36      514.26     62.48 o 
  12   1   3      117.75      142.18     70.13 o 
 -12   2   3       26.95       21.59     33.93 o 
 -11   2   3      427.75      431.54     52.00 o 
 -10   2   3      178.15      181.56     38.58 o 
  -9   2   3       37.37       28.62     23.71 o 
  -8   2   3      185.58      207.70     27.89 o 
  -7   2   3      837.30      806.85     41.45 o 
  -6   2   3     1254.62     1182.21     37.76 o 
  -5   2   3     3429.82     3488.62     78.21 o 
  -4   2   3     2657.58     2798.00     67.73 o 
  -3   2   3     4989.67     4856.99    118.56 o 
  -2   2   3     5276.99     5251.74    130.20 o 
  -1   2   3     4092.20     3869.70     73.30 o 
   0   2   3      582.31      539.43     32.13 o 
   1   2   3     3374.06     3226.46     65.21 o 
   2   2   3     5404.30     5568.91    100.07 o 
   3   2   3     4943.83     4769.66     81.79 o 
   4   2   3     2716.29     2885.54     65.35 o 
   5   2   3     3206.09     3229.15     76.58 o 
   6   2   3     1228.81     1208.99     37.44 o 
   7   2   3      848.86      848.16     32.84 o 
   8   2   3      187.13      190.95     21.26 o 
   9   2   3       56.72       26.98     26.96 o 
  10   2   3      152.25      121.74     35.80 o 
  11   2   3      391.59      312.50     81.58 o 
  12   2   3       33.69       47.23     65.84 o 
 -12   3   3       38.64       75.74     34.60 o 
 -11   3   3      486.34      530.76     47.62 o 
 -10   3   3      391.08      374.57     47.13 o 
  -9   3   3     1800.45     1820.08     68.22 o 
  -8   3   3      695.49      767.62     44.95 o 
  -7   3   3     3417.45     3447.08    116.04 o 
  -6   3   3      607.77      606.39     32.70 o 
  -5   3   3     2300.78     2200.65     91.02 o 
  -4   3   3     1521.77     1625.95     50.74 o 
  -3   3   3     1259.13     1288.83     43.00 o 
  -2   3   3    13942.20    14043.39    388.64 o 
  -1   3   3     1195.11     1253.80     30.57 o 
   0   3   3     2496.21     2496.86     54.14 o 
   1   3   3     1150.13     1196.07     27.24 o 
   2   3   3    14153.42    14452.09    286.01 o 
   3   3   3     1414.18     1406.63     28.31 o 
   4   3   3     1571.09     1597.80     38.08 o 
   5   3   3     2319.02     2278.99     51.21 o 
   6   3   3      555.17      601.08     29.16 o 
   7   3   3     3563.61     3551.50     76.86 o 
   8   3   3      674.50      656.63     37.79 o 
   9   3   3     1753.09     1670.67     67.53 o 
  10   3   3      433.87      445.09     41.56 o 
  11   3   3      488.68      509.67     46.65 o 
  12   3   3       31.83       83.51     68.94 o 
 -12   4   3      118.25       87.52     44.39 o 
 -11   4   3      106.23      105.24     33.41 o 
 -10   4   3      447.05      476.58     44.40 o 
  -9   4   3      118.10      132.42     28.52 o 
  -8   4   3      327.06      338.42     33.98 o 
  -7   4   3       14.30       26.06     19.48 o 
  -6   4   3      471.86      492.27     41.52 o 
  -5   4   3      372.12      454.35     29.01 o 
  -4   4   3     1048.31      984.77     38.28 o 
  -3   4   3     3957.98     3847.37    106.07 o 
  -2   4   3     2767.70     2880.29     76.45 o 
  -1   4   3     6434.88     6066.87    125.62 o 
   0   4   3     5911.25     6077.36    124.31 o 
   1   4   3     6255.26     6144.13    124.83 o 
   2   4   3     2888.21     2913.40     58.46 o 
   3   4   3     4278.98     4364.27     81.77 o 
   4   4   3     1097.96     1024.52     28.39 o 
   5   4   3      379.70      431.19     20.40 o 
   6   4   3      503.14      548.54     24.39 o 
   7   4   3       14.33       16.17     15.09 o 
   8   4   3      386.04      343.29     27.52 o 
   9   4   3       93.38      165.81     29.88 o 
  10   4   3      431.46      434.31     42.11 o 
  11   4   3       92.31      172.76     35.57 o 
  12   4   3      113.59      114.88     36.39 o 
 -11   5   3      114.24      123.26     43.78 o 
 -10   5   3       13.14       14.18     27.33 o 
  -9   5   3      360.49      353.85     38.22 o 
  -8   5   3       14.50        3.22     21.62 o 
  -7   5   3      742.03      812.47     44.29 o 
  -6   5   3      565.98      613.52     37.44 o 
  -5   5   3     4522.64     4484.82    119.46 o 
  -4   5   3     1662.74     1668.75     53.12 o 
  -3   5   3     6670.58     6926.66    168.43 o 
  -2   5   3     2109.54     2170.19     61.74 o 
  -1   5   3     2088.08     2184.83     52.11 o 
   0   5   3       63.91       44.36     14.53 o 
   1   5   3     2141.57     2242.65     51.17 o 
   2   5   3     2086.15     2168.31     52.49 o 
   3   5   3     6582.92     6716.98    142.80 o 
   4   5   3     1539.22     1538.38     38.84 o 
   5   5   3     4465.57     4367.02     89.40 o 
   6   5   3      484.86      512.73     29.27 o 
   7   5   3      814.00      796.64     35.73 o 
   8   5   3       23.82       20.99     18.27 o 
   9   5   3      337.33      331.90     36.96 o 
  10   5   3       11.15       52.09     28.72 o 
  11   5   3      142.41      137.71     35.01 o 
 -11   6   3      422.52      494.23     76.57 o 
 -10   6   3       25.41        3.10     29.20 o 
  -9   6   3      138.96      111.55     30.65 o 
  -8   6   3        5.17       -7.99     22.75 o 
  -7   6   3      264.35      255.74     44.19 o 
  -6   6   3      324.42      317.46     30.25 o 
  -5   6   3     1692.23     1658.01     67.45 o 
  -4   6   3      274.30      253.55     24.39 o 
  -3   6   3     1644.19     1735.22     58.70 o 
  -2   6   3     1186.93     1255.25     44.38 o 
  -1   6   3     3042.85     3118.03     65.97 o 
   0   6   3       25.84      -11.33      8.36 o 
   1   6   3     2475.78     2529.89     72.33 o 
   2   6   3     1349.70     1421.07     48.74 o 
   3   6   3     1326.35     1279.85     39.71 o 
   4   6   3      224.47      234.80     26.37 o 
   5   6   3     1686.92     1683.40     59.24 o 
   6   6   3      296.51      251.29     29.61 o 
   7   6   3      235.24      211.53     28.73 o 
   8   6   3        7.93       11.57     22.01 o 
   9   6   3      143.93      151.59     30.94 o 
  10   6   3       25.23       29.98     29.19 o 
  11   6   3      412.95      450.66     47.25 o 
 -11   7   3      374.52      376.13     76.62 o 
 -10   7   3      286.25      281.98     40.40 o 
  -9   7   3      925.22      997.62     57.30 o 
  -8   7   3      427.93      450.05     45.62 o 
  -7   7   3      568.97      635.57     97.57 o 
  -6   7   3      255.83      239.43     30.47 o 
  -5   7   3      185.25      186.39     26.22 o 
  -4   7   3      304.50      329.54     28.62 o 
  -3   7   3      130.90      136.70     24.01 o 
  -2   7   3       59.56       50.22     16.45 o 
  -1   7   3     1103.25     1166.75     35.44 o 
   0   7   3       72.66       70.43     12.08 o 
   1   7   3     1153.56     1209.76     33.99 o 
   2   7   3       81.92      109.04     21.76 o 
   3   7   3       75.89       65.79     13.86 o 
   4   7   3      269.37      292.56     26.88 o 
   5   7   3      234.05      247.97     27.24 o 
   6   7   3      190.67      187.97     27.57 o 
   7   7   3      676.93      679.27     43.45 o 
   8   7   3      426.83      467.96     41.36 o 
   9   7   3      859.74      893.00     54.45 o 
  10   7   3      308.24      205.83     37.54 o 
  11   7   3      394.86      395.99     73.66 o 
 -10   8   3      209.23      252.57     72.38 o 
  -9   8   3        9.11       -9.22     28.06 o 
  -8   8   3       96.43       90.76     30.72 o 
  -7   8   3       55.01       37.39     25.97 o 
  -6   8   3       84.33      121.50     27.42 o 
  -5   8   3      213.09      167.74     27.51 o 
  -4   8   3      401.64      451.66     56.98 o 
  -3   8   3     2635.98     2575.21     79.41 o 
  -2   8   3      369.36      418.89     29.53 o 
  -1   8   3     2645.27     2568.29     63.20 o 
   0   8   3      513.61      498.91     23.35 o 
   1   8   3     2591.43     2517.46     98.78 o 
   2   8   3      403.84      433.93     28.34 o 
   3   8   3     2776.42     2689.69     92.62 o 
   4   8   3      490.90      525.02     35.51 o 
   5   8   3      217.57      233.14     32.69 o 
   6   8   3       81.86       96.89     26.31 o 
   7   8   3       64.92       86.11     27.24 o 
   8   8   3      110.15      162.38     32.46 o 
   9   8   3        4.15       18.63     32.17 o 
  10   8   3      199.78      161.65     50.70 o 
 -10   9   3       24.33       39.91     35.64 o 
  -9   9   3      270.84      255.31     41.48 o 
  -8   9   3      101.51      120.29     34.19 o 
  -7   9   3      574.52      569.49     46.40 o 
  -6   9   3      507.50      552.50     57.02 o 
  -5   9   3      741.15      736.79     46.12 o 
  -4   9   3      983.87      963.57     52.14 o 
  -3   9   3      695.40      728.58     40.22 o 
  -2   9   3      147.78       98.82     21.48 o 
  -1   9   3      239.00      254.49     24.86 o 
   0   9   3      168.03      187.16     22.87 o 
   1   9   3      277.21      284.54     28.86 o 
   2   9   3      112.70      132.13     31.73 o 
   3   9   3      772.48      804.78     42.07 o 
   4   9   3      832.86      859.91     44.64 o 
   5   9   3      784.24      766.97     44.13 o 
   6   9   3      632.58      595.52     44.70 o 
   7   9   3      446.82      371.50     40.55 o 
   8   9   3      143.99      155.61     34.43 o 
   9   9   3      209.23      123.74     55.17 o 
  10   9   3       18.79       15.36     37.09 o 
  -9  10   3       88.56       76.37     37.82 o 
  -8  10   3      255.90      188.84     39.29 o 
  -7  10   3       19.75       14.00     29.69 o 
  -6  10   3      213.66      201.32     34.60 o 
  -5  10   3      440.53      466.60     44.42 o 
  -4  10   3      350.12      299.11     39.70 o 
  -3  10   3      550.56      587.02     40.10 o 
  -2  10   3     2509.54     2506.16     65.65 o 
  -1  10   3      612.36      642.18     32.37 o 
   0  10   3     1723.11     1739.23     59.71 o 
   1  10   3      683.88      728.63     52.03 o 
   2  10   3     2418.97     2265.31    127.86 o 
   3  10   3      620.88      727.38     68.94 o 
   4  10   3      401.09      386.81     35.59 o 
   5  10   3      489.16      485.48     48.75 o 
   6  10   3      190.22      218.60     34.46 o 
   7  10   3       17.17        5.48     28.35 o 
   8  10   3      255.87      251.12     65.41 o 
   9  10   3       91.26       47.97     36.79 o 
  -9  11   3      577.33      562.70     56.36 o 
  -8  11   3      392.08      355.29     46.15 o 
  -7  11   3      363.00      427.58     46.45 o 
  -6  11   3      516.15      547.27     56.89 o 
  -5  11   3      480.77      546.16     43.90 o 
  -4  11   3      641.48      689.27     45.78 o 
  -3  11   3      774.00      817.76     45.14 o 
  -2  11   3      107.50      115.47     20.70 o 
  -1  11   3      164.91      156.98     25.65 o 
   0  11   3       27.75      -33.83     26.29 o 
   1  11   3      157.08      148.11     67.27 o 
   2  11   3       84.34       85.47     33.11 o 
   3  11   3      703.45      692.94     78.01 o 
   4  11   3      581.71      570.82     57.58 o 
   5  11   3      473.58      565.27     46.23 o 
   6  11   3      552.12      596.47     48.66 o 
   7  11   3      400.86      372.05     73.68 o 
   8  11   3      368.32      310.96     45.34 o 
   9  11   3      587.40      574.49     55.92 o 
  -8  12   3       13.70      -20.09     70.74 o 
  -7  12   3       34.33       19.77     34.04 o 
  -6  12   3      369.38      412.50     45.22 o 
  -5  12   3      365.55      377.11     62.80 o 
  -4  12   3      140.52      160.41     31.91 o 
  -3  12   3      336.14      371.42     29.94 o 
  -2  12   3      154.54      127.08     27.50 o 
  -1  12   3      249.64      273.77     42.46 o 
   0  12   3       44.02       31.29     30.22 o 
   1  12   3      277.31      290.02     43.46 o 
   2  12   3      189.60      184.10     51.77 o 
   3  12   3      256.51      208.69     92.32 o 
   4  12   3      167.60      227.34     44.85 o 
   5  12   3      374.95      363.81     56.06 o 
   6  12   3      375.51      347.25     43.73 o 
   7  12   3       23.88        3.95     47.31 o 
   8  12   3       18.64       38.94     37.54 o 
  -7  13   3      196.20      248.37     46.06 o 
  -6  13   3      287.93      236.43     52.80 o 
  -5  13   3      189.92      177.26     35.17 o 
  -4  13   3      468.43      514.47     44.20 o 
  -3  13   3      396.66      500.62     49.85 o 
  -2  13   3       64.86       58.19     41.51 o 
  -1  13   3      624.50      605.34     56.51 o 
   0  13   3      272.81      271.38     44.25 o 
   1  13   3      595.74      569.09     57.34 o 
   2  13   3       67.02        9.43     33.23 o 
   3  13   3      370.22      277.46     48.75 o 
   4  13   3      481.59      493.26     59.20 o 
   5  13   3      228.96      182.87     48.91 o 
   6  13   3      254.87      185.39     52.96 o 
   7  13   3      209.29      217.76     59.86 o 
  -6  14   3       51.63       74.84     38.04 o 
  -5  14   3       74.37      116.02     34.40 o 
  -4  14   3      152.87      141.87     33.68 o 
  -3  14   3      396.10      453.10     56.15 o 
  -2  14   3      291.17      248.67     46.86 o 
  -1  14   3      400.06      420.86     53.13 o 
   0  14   3      817.41      706.38     63.88 o 
   1  14   3      429.94      421.34     53.80 o 
   2  14   3      312.15      343.87    188.93 o 
   3  14   3      404.46      299.75     53.41 o 
   4  14   3      140.26      177.44     49.78 o 
   5  14   3       80.27       57.04     46.68 o 
   6  14   3       47.84       31.18     83.97 o 
  -4  15   3      286.81      344.28     57.18 o 
  -3  15   3      252.83      267.60     52.29 o 
  -2  15   3      330.77      364.69     62.26 o 
  -1  15   3      151.37      158.37     43.69 o 
   0  15   3      358.02      307.76     50.47 o 
   1  15   3      153.51      223.46     47.69 o 
   2  15   3      318.33      340.20     53.25 o 
   3  15   3      225.72      208.30     51.45 o 
   4  15   3      287.08      225.48     54.01 o 
   0   0   4    21707.95    19691.28    748.09 o 
   1   0   4     2698.48     2425.02     60.45 o 
   2   0   4      157.71      213.39     11.20 o 
   3   0   4      716.59      712.39     22.80 o 
   4   0   4      903.28      943.65     35.10 o 
   5   0   4      362.64      402.03     20.75 o 
   6   0   4     2477.67     2514.95     67.14 o 
   7   0   4      290.37      317.11     23.22 o 
   8   0   4     1665.79     1622.16     51.35 o 
   9   0   4     1009.47      987.07     49.59 o 
  10   0   4      473.41      469.34     42.82 o 
  11   0   4      652.24      721.32     69.00 o 
  12   0   4      455.95      415.55     94.47 o 
 -12   1   4        2.04      -81.11     56.30 o 
 -11   1   4      285.19      297.49     40.22 o 
 -10   1   4      541.30      581.03     47.11 o 
  -9   1   4      489.13      501.17     41.78 o 
  -8   1   4     1098.39     1017.05     49.12 o 
  -7   1   4      124.08      125.76     17.01 o 
  -6   1   4      557.06      579.88     29.35 o 
  -5   1   4      263.93      305.64     29.42 o 
  -4   1   4     3551.62     3718.55     96.16 o 
  -3   1   4     8849.94     8924.54    176.87 o 
  -2   1   4     2401.08     2353.04     45.66 o 
  -1   1   4     8578.19     8214.36    176.22 o 
   0   1   4     2821.42     2643.60     56.11 o 
   1   1   4     7777.42     7735.07    159.77 o 
   2   1   4     2192.87     2190.05     58.43 o 
   3   1   4     8392.78     8429.24    175.21 o 
   4   1   4     3436.91     3543.06     70.58 o 
   5   1   4      271.00      308.34     18.75 o 
   6   1   4      687.78      658.79     27.01 o 
   7   1   4      133.83      135.75     18.11 o 
   8   1   4     1142.30     1094.57     35.98 o 
   9   1   4      532.94      544.48     29.45 o 
  10   1   4      549.46      509.83     56.51 o 
  11   1   4      259.28      322.52     80.15 o 
  12   1   4        4.91       19.08     63.93 o 
 -12   2   4       54.71       30.53     52.48 o 
 -11   2   4      286.38      351.31     50.48 o 
 -10   2   4      157.96      134.15     36.40 o 
  -9   2   4       94.88       90.38     27.00 o 
  -8   2   4      170.18      215.39     29.40 o 
  -7   2   4      798.21      802.83     41.97 o 
  -6   2   4      673.32      697.66     35.73 o 
  -5   2   4      395.32      382.33     26.94 o 
  -4   2   4     1054.30     1000.10     34.11 o 
  -3   2   4     2599.49     2618.72     66.73 o 
  -2   2   4    13286.83    12796.17    255.66 o 
  -1   2   4      453.55      456.30     15.03 o 
   0   2   4     1328.00     1197.41     25.96 o 
   1   2   4      414.28      414.95     14.02 o 
   2   2   4    13241.50    12995.13    229.47 o 
   3   2   4     2407.59     2398.77     50.74 o 
   4   2   4      875.12      808.76     23.56 o 
   5   2   4      423.97      386.40     17.76 o 
   6   2   4      626.98      631.74     27.47 o 
   7   2   4      985.73     1018.44     38.01 o 
   8   2   4      146.59      210.91     21.79 o 
   9   2   4      112.18       79.54     27.18 o 
  10   2   4      174.60      197.62     38.11 o 
  11   2   4      271.24      300.09     76.81 o 
  12   2   4       44.15       53.91     69.18 o 
 -12   3   4       66.58       -6.20     52.96 o 
 -11   3   4       59.34       64.09     38.91 o 
 -10   3   4      470.24      487.63     91.09 o 
  -9   3   4       15.69       -1.52     22.92 o 
  -8   3   4      507.38      616.26     40.70 o 
  -7   3   4      348.99      371.51     31.30 o 
  -6   3   4     1552.39     1531.27     53.49 o 
  -5   3   4     2091.24     2008.57     62.55 o 
  -4   3   4     5207.29     5256.17    134.82 o 
  -3   3   4     5685.74     5727.32    142.45 o 
  -2   3   4     1612.79     1674.44     42.80 o 
  -1   3   4      748.16      742.50     23.78 o 
   0   3   4      945.62      938.29     23.41 o 
   1   3   4     1021.47     1017.85     22.59 o 
   2   3   4     1844.96     1922.89     38.99 o 
   3   3   4     5885.88     5879.94    108.72 o 
   4   3   4     5272.05     5422.05     93.13 o 
   5   3   4     2096.11     2044.63     42.09 o 
   6   3   4     1476.10     1433.62     39.75 o 
   7   3   4      317.49      341.09     22.29 o 
   8   3   4      509.67      573.58     33.40 o 
   9   3   4       26.25       26.24     19.08 o 
  10   3   4      423.25      379.87     39.51 o 
  11   3   4       51.24      103.82     30.65 o 
  12   3   4       64.79      108.87     68.94 o 
 -11   4   4       57.55       49.01     47.71 o 
 -10   4   4      146.30      161.26     33.18 o 
  -9   4   4      436.91      467.46     39.99 o 
  -8   4   4       47.72       62.20     23.54 o 
  -7   4   4      815.16      872.96     43.18 o 
  -6   4   4      719.18      701.71     36.18 o 
  -5   4   4      497.00      536.95     31.55 o 
  -4   4   4     1521.03     1490.70     50.28 o 
  -3   4   4     7369.69     7669.70    188.93 o 
  -2   4   4     6831.44     6796.64    141.34 o 
  -1   4   4     5784.34     5616.10    118.45 o 
   0   4   4      191.25      181.56     13.15 o 
   1   4   4     5970.72     5808.63    118.10 o 
   2   4   4     6790.96     6858.67    125.77 o 
   3   4   4     7485.80     7916.95    163.56 o 
   4   4   4     1623.68     1595.98     33.65 o 
   5   4   4      560.30      541.98     22.45 o 
   6   4   4      653.77      660.33     26.78 o 
   7   4   4      790.30      770.65     34.68 o 
   8   4   4       54.06       55.77     18.44 o 
   9   4   4      383.79      358.14     40.70 o 
  10   4   4      135.77      147.38     41.28 o 
  11   4   4       54.61       40.02     33.38 o 
 -11   5   4      256.35      273.58     50.73 o 
 -10   5   4      966.05      941.84     56.12 o 
  -9   5   4      737.30      631.46     47.37 o 
  -8   5   4      815.72      812.72     48.18 o 
  -7   5   4       89.97       61.93     21.88 o 
  -6   5   4      386.14      437.67     32.64 o 
  -5   5   4      875.01      856.58     39.09 o 
  -4   5   4     1301.65     1333.03     48.02 o 
  -3   5   4      739.39      706.25     30.39 o 
  -2   5   4      192.39      185.66     16.32 o 
  -1   5   4     5754.33     5659.44    119.42 o 
   0   5   4      982.13      985.20     28.66 o 
   1   5   4     5646.39     5702.60    118.69 o 
   2   5   4      241.34      224.58     13.46 o 
   3   5   4      558.29      563.21     24.44 o 
   4   5   4     1374.00     1378.09     36.21 o 
   5   5   4      901.45      949.85     29.87 o 
   6   5   4      386.36      415.63     26.62 o 
   7   5   4       67.86       57.86     17.93 o 
   8   5   4      912.86      892.30     40.44 o 
   9   5   4      741.35      822.98     41.59 o 
  10   5   4      972.76      906.28     54.91 o 
  11   5   4      243.93      185.88     37.90 o 
 -11   6   4      161.27      199.11     48.40 o 
 -10   6   4       69.91       62.17     37.90 o 
  -9   6   4      232.84      188.45     33.90 o 
  -8   6   4       66.13       70.35     25.44 o 
  -7   6   4       98.07       79.60     29.59 o 
  -6   6   4      728.62      715.88     39.75 o 
  -5   6   4     1199.40     1214.46     96.99 o 
  -4   6   4     1130.91     1122.40     43.54 o 
  -3   6   4     4051.19     4115.52    107.54 o 
  -2   6   4     2684.32     2470.75     60.47 o 
  -1   6   4      932.61      919.72     29.95 o 
   0   6   4     6886.10     6972.73    145.13 o 
   1   6   4     1019.55      969.63     28.92 o 
   2   6   4     2640.82     2488.40     58.21 o 
   3   6   4     3994.36     3902.26    105.99 o 
   4   6   4     1127.47     1074.32     35.84 o 
   5   6   4     1170.77     1153.98     48.23 o 
   6   6   4      641.42      716.03     35.01 o 
   7   6   4       72.66       75.92     22.71 o 
   8   6   4       63.21       41.75     24.23 o 
   9   6   4      232.79      193.72     33.16 o 
  10   6   4       71.43       64.69     35.69 o 
  11   6   4      191.15      182.59     37.98 o 
 -11   7   4       46.03       49.26     42.07 o 
 -10   7   4       51.80       54.05     39.31 o 
  -9   7   4       95.55       74.42     31.84 o 
  -8   7   4      274.59      271.16     38.84 o 
  -7   7   4       58.65       52.26     25.38 o 
  -6   7   4     1953.86     1873.25     68.61 o 
  -5   7   4     1102.15     1088.21     47.69 o 
  -4   7   4     2479.81     2368.48     74.71 o 
  -3   7   4     2047.16     2059.10     66.05 o 
  -2   7   4      603.55      610.38     25.94 o 
  -1   7   4     2028.90     1963.27     50.90 o 
   0   7   4      509.73      495.24     21.98 o 
   1   7   4     2027.32     1984.35     49.68 o 
   2   7   4      567.25      587.76     30.42 o 
   3   7   4     2182.82     2212.32     86.51 o 
   4   7   4     2443.86     2467.26     76.83 o 
   5   7   4     1109.55     1122.73     48.56 o 
   6   7   4     2030.08     1961.57     69.55 o 
   7   7   4       81.13       91.57     25.64 o 
   8   7   4      249.27      329.25     37.20 o 
   9   7   4       89.74       73.64     30.57 o 
  10   7   4       32.98       36.44     31.09 o 
  11   7   4       46.07       52.48     39.81 o 
 -10   8   4      182.34      157.27     43.98 o 
  -9   8   4      403.47      363.53     43.07 o 
  -8   8   4      120.75       52.86     28.90 o 
  -7   8   4      283.01      282.85     35.39 o 
  -6   8   4      218.03      200.77     29.49 o 
  -5   8   4     1044.09     1063.11     49.47 o 
  -4   8   4     3051.44     3084.21     93.10 o 
  -3   8   4     2067.29     2038.11     67.14 o 
  -2   8   4     2323.00     2292.99     59.79 o 
  -1   8   4     1575.76     1542.44     44.89 o 
   0   8   4     4719.25     4703.94    104.26 o 
   1   8   4     1673.64     1628.18     53.16 o 
   2   8   4     2310.14     2227.92     90.37 o 
   3   8   4     2168.53     2069.42     86.85 o 
   4   8   4     3166.32     3174.76    126.77 o 
   5   8   4     1111.97     1154.59     51.50 o 
   6   8   4      242.44      195.68     30.01 o 
   7   8   4      261.23      255.85     34.54 o 
   8   8   4      100.98       55.71     29.12 o 
   9   8   4      374.07      313.33     50.18 o 
  10   8   4      182.67      142.26     37.25 o 
 -10   9   4      290.59      271.62     94.70 o 
  -9   9   4       92.74       84.62     35.67 o 
  -8   9   4     1019.65      917.54     62.99 o 
  -7   9   4      318.77      321.18     38.35 o 
  -6   9   4      956.98      914.93     49.84 o 
  -5   9   4      863.16      878.85     48.48 o 
  -4   9   4       81.01      118.14     26.09 o 
  -3   9   4     2265.62     2195.82     60.78 o 
  -2   9   4     1029.98      952.15     35.75 o 
  -1   9   4      829.87      865.88     32.50 o 
   0   9   4     1457.48     1493.53     52.69 o 
   1   9   4      759.27      765.59     37.51 o 
   2   9   4     1031.26      969.24     90.65 o 
   3   9   4     2283.08     2124.32     92.43 o 
   4   9   4       40.98       23.37     29.92 o 
   5   9   4      829.47      805.23     45.50 o 
   6   9   4      890.27      959.61     53.08 o 
   7   9   4      356.92      339.16     39.65 o 
   8   9   4      974.74      866.83     72.43 o 
   9   9   4       87.63       31.83     33.11 o 
  10   9   4      297.34      264.99     43.76 o 
  -9  10   4       85.21      122.61     46.22 o 
  -8  10   4      204.97      250.47     41.12 o 
  -7  10   4      183.51      137.56     41.31 o 
  -6  10   4      723.03      748.93     50.95 o 
  -5  10   4      630.50      727.06     68.72 o 
  -4  10   4       59.48       68.51     26.06 o 
  -3  10   4      760.09      840.58     36.25 o 
  -2  10   4      169.47      139.48     20.71 o 
  -1  10   4       93.01       41.47     21.11 o 
   0  10   4     2324.47     2371.06     74.72 o 
   1  10   4       76.91        6.35     28.99 o 
   2  10   4      163.48      197.94     37.08 o 
   3  10   4      684.23      678.48     57.01 o 
   4  10   4       40.68       -5.61     30.70 o 
   5  10   4      581.01      619.53     59.36 o 
   6  10   4      797.97      789.51     67.27 o 
   7  10   4      152.17      116.26     34.19 o 
   8  10   4      230.32      184.67     39.56 o 
   9  10   4       63.30       62.57     38.38 o 
  -8  11   4       97.51       47.29     52.61 o 
  -7  11   4       94.06       68.52     34.35 o 
  -6  11   4      342.81      317.35     40.37 o 
  -5  11   4      551.63      536.38     64.58 o 
  -4  11   4      371.59      381.69     31.12 o 
  -3  11   4      534.07      583.89     51.90 o 
  -2  11   4     1421.52     1366.50    106.85 o 
  -1  11   4      405.09      464.19     52.75 o 
   0  11   4       15.18       28.11     29.07 o 
   1  11   4      355.90      341.63     43.98 o 
   2  11   4     1350.64     1311.01     72.49 o 
   3  11   4      493.25      417.07     50.63 o 
   4  11   4      395.71      320.37     47.20 o 
   5  11   4      534.09      428.81     85.64 o 
   6  11   4      330.81      283.49     50.67 o 
   7  11   4      129.80       68.74     46.10 o 
   8  11   4      109.85       95.97     38.91 o 
  -8  12   4      171.64      276.64     55.99 o 
  -7  12   4      228.36      188.27     51.01 o 
  -6  12   4       40.54       50.90     40.63 o 
  -5  12   4      311.70      328.31     33.21 o 
  -4  12   4      561.96      546.14     36.59 o 
  -3  12   4      266.22      265.62     33.14 o 
  -2  12   4      178.78      200.22     33.02 o 
  -1  12   4      455.38      485.63     49.25 o 
   0  12   4      899.62      861.18     61.03 o 
   1  12   4      445.91      417.14     60.59 o 
   2  12   4      202.81      219.46     42.15 o 
   3  12   4      275.85      208.92     45.09 o 
   4  12   4      539.78      498.46     71.56 o 
   5  12   4      373.78      356.27     55.43 o 
   6  12   4       47.27        6.15     41.92 o 
   7  12   4      276.16      154.58     59.16 o 
   8  12   4      138.24       73.89     52.11 o 
  -7  13   4       82.13       91.17     39.15 o 
  -6  13   4      258.60      291.41     35.28 o 
  -5  13   4      141.49      178.99     30.22 o 
  -4  13   4        2.25       24.12     27.80 o 
  -3  13   4       40.41       22.32     26.61 o 
  -2  13   4       28.45        7.33     33.32 o 
  -1  13   4        9.40        6.20     31.17 o 
   0  13   4        3.48       -6.04     30.80 o 
   1  13   4        4.43       45.79     33.57 o 
   2  13   4       22.18       26.49     34.05 o 
   3  13   4       47.31       22.90     35.64 o 
   4  13   4       10.72       -3.68     44.61 o 
   5  13   4      113.19      111.92     46.88 o 
   6  13   4      273.97      176.76     53.27 o 
   7  13   4       54.12      -12.75     73.47 o 
  -5  14   4       42.75       85.65     32.90 o 
  -4  14   4       94.26      107.79     33.44 o 
  -3  14   4       16.55      108.14     41.23 o 
  -2  14   4       15.00       49.88     36.80 o 
  -1  14   4      147.73      159.41     42.47 o 
   0  14   4      310.35      378.29     51.95 o 
   1  14   4      202.42      269.02    106.39 o 
   2  14   4       29.14       68.43     45.80 o 
   3  14   4       27.21       59.87     39.45 o 
   4  14   4       92.36       85.71     69.89 o 
   5  14   4       23.01       -8.66     43.33 o 
  -3  15   4       54.71       43.30     39.06 o 
  -2  15   4      146.19      184.89     46.46 o 
  -1  15   4       51.12       48.63     39.30 o 
   0  15   4        0.80       62.78     40.30 o 
   1  15   4       36.84       77.32     38.92 o 
   2  15   4      128.88      147.73     45.36 o 
   3  15   4       50.42       11.55     40.72 o 
   1   0   5        4.88       -0.05      7.05 o 
   2   0   5     6992.18     6984.82    163.15 o 
   3   0   5     4206.61     4096.41     88.10 o 
   4   0   5    11534.66    11267.71    228.91 o 
   5   0   5     1040.02     1051.43     33.65 o 
   6   0   5     3776.16     3936.92    109.51 o 
   7   0   5       84.38       75.59     20.40 o 
   8   0   5      676.52      783.08     46.19 o 
   9   0   5      355.22      333.74     35.78 o 
  10   0   5     1327.15     1264.02     73.35 o 
  11   0   5      144.93      120.23     67.27 o 
  12   0   5      115.31      221.85     82.06 o 
 -11   1   5       81.02       42.46     38.48 o 
 -10   1   5      129.04      194.63     42.52 o 
  -9   1   5      108.00      143.95     28.84 o 
  -8   1   5        3.25       16.86     20.61 o 
  -7   1   5       35.24       13.83     17.76 o 
  -6   1   5      205.04      215.79     24.20 o 
  -5   1   5      498.51      502.87     29.17 o 
  -4   1   5     3053.18     3016.54     70.62 o 
  -3   1   5     1599.97     1647.47     41.91 o 
  -2   1   5    15651.32    14833.34    268.23 o 
  -1   1   5     1055.00     1051.50     26.11 o 
   0   1   5     2792.47     2588.88     64.64 o 
   1   1   5     1043.99     1055.89     33.40 o 
   2   1   5    16204.92    15821.50    344.80 o 
   3   1   5     1593.94     1710.13     73.83 o 
   4   1   5     3152.21     3071.43     69.63 o 
   5   1   5      514.88      490.13     25.82 o 
   6   1   5      196.32      189.31     18.45 o 
   7   1   5       36.73       -1.11     12.19 o 
   8   1   5        4.66       -4.52     13.26 o 
   9   1   5      109.99       86.34     18.39 o 
  10   1   5      156.07      124.05     64.89 o 
  11   1   5       80.78      103.05     64.41 o 
  12   1   5      268.97      322.52     86.35 o 
 -12   2   5      224.72      177.00     64.89 o 
 -11   2   5       64.68      116.41     55.34 o 
 -10   2   5      741.74      835.80     64.79 o 
  -9   2   5       50.96       20.51     24.31 o 
  -8   2   5      710.08      762.42     46.30 o 
  -7   2   5      452.91      477.81     39.30 o 
  -6   2   5     3365.93     3397.58    100.53 o 
  -5   2   5      565.58      611.67     26.35 o 
  -4   2   5     5751.61     5770.82    121.39 o 
  -3   2   5      893.75      870.61     40.35 o 
  -2   2   5     3245.92     3121.08     67.85 o 
  -1   2   5     2867.63     2679.32     52.26 o 
   0   2   5     1089.67     1117.62     25.53 o 
   1   2   5     2860.56     2772.15     53.97 o 
   2   2   5     3223.25     3169.35     62.35 o 
   3   2   5      874.42      913.22     25.00 o 
   4   2   5     5657.15     5671.15    120.58 o 
   5   2   5      566.22      593.83     24.43 o 
   6   2   5     3581.35     3554.52     73.15 o 
   7   2   5      492.02      509.30     28.41 o 
   8   2   5      575.60      593.60     33.02 o 
   9   2   5       47.04       27.23     22.08 o 
  10   2   5      722.90      860.00     63.28 o 
  11   2   5       62.88       60.59     62.02 o 
  12   2   5      195.78      227.59     52.64 o 
 -11   3   5       55.80      100.67     58.68 o 
 -10   3   5      494.62      515.24     54.84 o 
  -9   3   5       15.29        7.38     23.90 o 
  -8   3   5      208.86      247.12     29.51 o 
  -7   3   5      286.09      306.14     29.76 o 
  -6   3   5      565.18      556.87     39.16 o 
  -5   3   5      573.98      602.71     46.30 o 
  -4   3   5     6128.92     6071.53    151.16 o 
  -3   3   5     7451.82     7908.78    163.70 o 
  -2   3   5    13436.67    13207.51    258.62 o 
  -1   3   5     2531.95     2423.67     55.20 o 
   0   3   5     2654.51     2473.37     49.48 o 
   1   3   5     2622.03     2525.51     50.34 o 
   2   3   5    13043.82    12783.20    231.70 o 
   3   3   5     7507.36     8017.02    146.93 o 
   4   3   5     6181.88     6087.43    115.69 o 
   5   3   5      615.18      621.27     22.71 o 
   6   3   5      560.56      606.73     26.86 o 
   7   3   5      286.77      336.11     22.61 o 
   8   3   5      206.28      232.38     21.90 o 
   9   3   5       18.89        1.12     18.37 o 
  10   3   5      464.55      493.15     56.94 o 
  11   3   5       62.21       74.31     29.31 o 
 -11   4   5      103.02      121.66     54.87 o 
 -10   4   5      930.74      912.76     66.37 o 
  -9   4   5      267.04      241.96     50.57 o 
  -8   4   5     1250.52     1189.42     53.04 o 
  -7   4   5      713.85      728.07     39.90 o 
  -6   4   5     1185.69     1072.60     45.39 o 
  -5   4   5      812.25      743.24     34.84 o 
  -4   4   5     1286.06     1329.19     45.57 o 
  -3   4   5     1143.21     1145.39     33.99 o 
  -2   4   5     1484.49     1431.61     44.62 o 
  -1   4   5      495.81      485.04     19.17 o 
   0   4   5       93.98      106.59     14.19 o 
   1   4   5      508.00      532.67     17.80 o 
   2   4   5     1429.27     1311.60     32.23 o 
   3   4   5     1155.92     1181.06     29.91 o 
   4   4   5     1342.71     1341.97     33.80 o 
   5   4   5      778.33      780.07     27.17 o 
   6   4   5     1187.17     1125.11     36.65 o 
   7   4   5      642.78      642.21     34.20 o 
   8   4   5     1268.48     1232.00     45.77 o 
   9   4   5      250.99      243.28     27.81 o 
  10   4   5      950.53      945.24     55.38 o 
  11   4   5      104.42       85.79     33.77 o 
 -11   5   5       30.49       74.90     57.73 o 
 -10   5   5      267.55      253.65     46.39 o 
  -9   5   5       34.19       37.13     32.86 o 
  -8   5   5      135.98      112.17     27.75 o 
  -7   5   5       33.99       14.59     19.42 o 
  -6   5   5      314.43      341.24     29.47 o 
  -5   5   5     1025.47      988.56     41.48 o 
  -4   5   5     2416.18     2396.46     74.25 o 
  -3   5   5      650.42      596.40     24.74 o 
  -2   5   5     1867.02     1825.78     47.73 o 
  -1   5   5      172.12      211.57     15.28 o 
   0   5   5     4031.11     3966.61     86.47 o 
   1   5   5      211.22      272.23     15.82 o 
   2   5   5     2028.00     1939.31     42.52 o 
   3   5   5      665.95      652.38     26.33 o 
   4   5   5     2622.48     2720.94     65.97 o 
   5   5   5      991.00      979.92     31.54 o 
   6   5   5      275.51      289.26     24.31 o 
   7   5   5       31.64       41.64     17.49 o 
   8   5   5      143.15      185.30     24.63 o 
   9   5   5       27.86       11.09     21.04 o 
  10   5   5      264.06      255.90     38.49 o 
  11   5   5       27.19       13.70     30.95 o 
 -11   6   5       41.82      -20.52     53.44 o 
 -10   6   5      442.66      374.63     52.63 o 
  -9   6   5       24.05       30.70     33.20 o 
  -8   6   5      924.44      962.58     50.50 o 
  -7   6   5        9.47       -7.67     20.80 o 
  -6   6   5      750.09      808.84     43.79 o 
  -5   6   5      734.31      761.74     39.71 o 
  -4   6   5      480.51      470.75     31.21 o 
  -3   6   5     1339.99     1347.38     41.14 o 
  -2   6   5     3119.72     3184.58     71.48 o 
  -1   6   5      100.25      109.80     13.71 o 
   0   6   5      914.46      892.08     28.97 o 
   1   6   5      108.48      107.22     13.29 o 
   2   6   5     2833.61     2837.24     68.74 o 
   3   6   5     1447.93     1463.35     49.51 o 
   4   6   5      513.57      519.04     26.84 o 
   5   6   5      773.95      768.58     40.22 o 
   6   6   5      913.31      924.94     41.39 o 
   7   6   5       16.91       -4.36     16.88 o 
   8   6   5     1010.07      960.84     52.06 o 
   9   6   5       32.00       81.52     24.57 o 
  10   6   5      499.97      471.97     45.70 o 
  11   6   5       31.15       -3.33     32.12 o 
 -10   7   5      276.45      365.23     52.84 o 
  -9   7   5      180.96      284.26     85.40 o 
  -8   7   5      108.95       72.14     32.07 o 
  -7   7   5      172.89      201.23     31.57 o 
  -6   7   5      112.33      101.40     26.00 o 
  -5   7   5       43.04       44.88     21.41 o 
  -4   7   5     1524.85     1510.50     55.87 o 
  -3   7   5      581.88      596.11     29.23 o 
  -2   7   5      568.83      545.78     25.59 o 
  -1   7   5      242.46      269.61     19.44 o 
   0   7   5     1468.26     1565.28     43.16 o 
   1   7   5      305.79      357.29     20.66 o 
   2   7   5      406.66      410.92     33.09 o 
   3   7   5      588.45      573.90     39.93 o 
   4   7   5     1519.62     1570.99     74.44 o 
   5   7   5       52.16       32.23     28.77 o 
   6   7   5       91.05       59.89     28.62 o 
   7   7   5      173.20      199.81     31.39 o 
   8   7   5      103.00       65.86     28.24 o 
   9   7   5      191.61      204.93     36.42 o 
  10   7   5      282.67      279.33     42.66 o 
 -10   8   5      271.18      296.80     51.82 o 
  -9   8   5      101.59      112.13     42.63 o 
  -8   8   5     1258.56     1285.05     73.86 o 
  -7   8   5      162.24      142.77     31.51 o 
  -6   8   5      594.59      727.61     45.43 o 
  -5   8   5      641.84      685.68     43.14 o 
  -4   8   5     1944.06     1857.31     55.34 o 
  -3   8   5      798.69      802.78     33.28 o 
  -2   8   5     1513.19     1517.89     45.71 o 
  -1   8   5      404.01      467.16     25.26 o 
   0   8   5      990.76      930.03     32.65 o 
   1   8   5      430.11      445.28     30.43 o 
   2   8   5     1526.12     1528.97     53.75 o 
   3   8   5      744.28      793.92     51.23 o 
   4   8   5     1851.99     1942.76     86.17 o 
   5   8   5      602.63      657.78     57.73 o 
   6   8   5      505.06      505.33     53.90 o 
   7   8   5      183.41      200.70     33.35 o 
   8   8   5     1092.44     1062.15     58.24 o 
   9   8   5      109.09       49.08     32.37 o 
  10   8   5      291.47      198.71     40.72 o 
  -9   9   5       81.08      138.36     44.53 o 
  -8   9   5       25.60       29.30     36.17 o 
  -7   9   5      156.80       37.56     49.29 o 
  -6   9   5       23.03       18.38     26.37 o 
  -5   9   5      263.14      319.33     33.85 o 
  -4   9   5     1412.38     1404.37     47.78 o 
  -3   9   5      841.74      860.36     35.77 o 
  -2   9   5      637.17      607.75     39.32 o 
  -1   9   5      561.79      574.29     29.18 o 
   0   9   5      551.32      541.48     38.79 o 
   1   9   5      432.24      437.66     32.66 o 
   2   9   5      823.76      805.47     52.24 o 
   3   9   5      715.22      794.17     58.61 o 
   4   9   5     1582.61     1438.93     75.06 o 
   5   9   5      225.28      189.84     40.35 o 
   6   9   5       31.53        6.70     35.07 o 
   7   9   5      152.04       92.37     55.82 o 
   8   9   5       22.53       16.28     33.83 o 
   9   9   5       66.23       20.66     32.84 o 
  -9  10   5      229.45      212.86     51.87 o 
  -8  10   5      115.96      102.48     43.35 o 
  -7  10   5      319.21      351.07     42.16 o 
  -6  10   5      222.58      256.50     36.85 o 
  -5  10   5      200.75      219.55     27.58 o 
  -4  10   5      758.73      816.69     39.42 o 
  -3  10   5      389.64      472.66     44.92 o 
  -2  10   5      184.48      156.38     21.73 o 
  -1  10   5      186.04      130.01     24.21 o 
   0  10   5       11.40      -27.30     18.20 o 
   1  10   5      207.57      186.36     52.48 o 
   2  10   5      213.45      240.92     96.37 o 
   3  10   5      383.77      382.35     72.28 o 
   4  10   5      825.68      818.91     63.90 o 
   5  10   5      197.40      148.81     41.14 o 
   6  10   5      218.51      193.32     49.86 o 
   7  10   5      336.43      224.12     49.62 o 
   8  10   5      121.27      145.17    108.06 o 
   9  10   5      216.11      105.12     57.01 o 
  -8  11   5       26.17       32.57     41.95 o 
  -7  11   5       34.14       55.41     39.95 o 
  -6  11   5       57.13       39.80     25.22 o 
  -5  11   5      152.62      135.36     26.02 o 
  -4  11   5      489.61      553.36     49.28 o 
  -3  11   5      974.95      957.32     40.45 o 
  -2  11   5      530.32      613.80     40.46 o 
  -1  11   5      997.96      992.40     45.65 o 
   0  11   5      378.49      464.29     47.85 o 
   1  11   5      937.78      948.13     68.70 o 
   2  11   5      427.71      446.86     79.44 o 
   3  11   5      994.71      973.48     64.25 o 
   4  11   5      446.98      355.17     51.26 o 
   5  11   5      160.19      171.27     44.99 o 
   6  11   5       53.29       19.34     39.25 o 
   7  11   5       35.20      -28.37     39.64 o 
   8  11   5       25.88       37.99     47.87 o 
  -7  12   5      137.55      124.41     45.23 o 
  -6  12   5      221.45      252.20     33.00 o 
  -5  12   5      332.24      352.45     33.44 o 
  -4  12   5      272.01      313.62     31.58 o 
  -3  12   5      155.14      202.65     31.72 o 
  -2  12   5      155.42      128.35     27.87 o 
  -1  12   5       96.60       94.23     33.40 o 
   0  12   5      486.89      471.48     51.53 o 
   1  12   5       95.98       76.95     35.05 o 
   2  12   5      143.30      111.24     37.42 o 
   3  12   5      164.29      155.25     42.11 o 
   4  12   5      252.58      232.73     47.14 o 
   5  12   5      324.22      356.09    107.59 o 
   6  12   5      197.42      229.88     53.63 o 
   7  12   5      147.50      125.53     51.27 o 
  -6  13   5      132.63      132.17     31.39 o 
  -5  13   5      176.78      204.22     31.63 o 
  -4  13   5      414.16      439.50     41.89 o 
  -3  13   5      305.90      313.62     37.58 o 
  -2  13   5      329.33      335.76     48.73 o 
  -1  13   5      603.18      600.89     57.64 o 
   0  13   5      382.90      390.88     50.93 o 
   1  13   5      656.19      704.95    144.08 o 
   2  13   5      291.75      276.30     47.63 o 
   3  13   5      311.90      272.16     75.62 o 
   4  13   5      357.88      264.84     57.25 o 
   5  13   5      182.85      140.36     47.17 o 
   6  13   5      125.54       86.19     47.48 o 
  -5  14   5      133.91      118.03     36.12 o 
  -4  14   5       62.23       66.58     40.98 o 
  -3  14   5      177.52      156.23     43.04 o 
  -2  14   5      282.69      300.72     48.84 o 
  -1  14   5       92.94      155.24     53.20 o 
   0  14   5       11.15       51.63     45.09 o 
   1  14   5       79.47       96.11     43.65 o 
   2  14   5      281.27      273.74     50.29 o 
   3  14   5      172.04      223.24     58.92 o 
   4  14   5       75.87       33.66     41.33 o 
   5  14   5      130.63       69.44     50.57 o 
  -3  15   5      276.62      275.32     52.21 o 
  -2  15   5      194.59      220.04     48.73 o 
  -1  15   5      777.29      800.68    133.59 o 
   0  15   5      112.08      129.67     44.53 o 
   1  15   5      818.23      776.59     71.69 o 
   2  15   5      199.35      183.95     49.24 o 
   3  15   5      282.88      293.63     62.50 o 
   0   0   6     1488.29     1330.27     51.05 o 
   1   0   6      103.87      107.91     12.00 o 
   2   0   6     8156.27     8457.89    197.38 o 
   3   0   6     6877.11     7144.80    147.46 o 
   4   0   6     3217.87     3176.30     73.07 o 
   5   0   6     3226.62     3267.50     76.92 o 
   6   0   6      976.12      946.73     38.27 o 
   7   0   6     2766.94     2715.06     71.23 o 
   8   0   6     1284.48     1306.40     52.94 o 
   9   0   6      214.37      255.31     42.22 o 
  10   0   6       16.38       19.11     33.58 o 
  11   0   6       86.62      113.78     59.16 o 
  12   0   6       85.11      116.41     76.34 o 
 -11   1   6       75.27       28.63     62.02 o 
 -10   1   6      424.08      339.16     50.31 o 
  -9   1   6      125.86       99.11     36.34 o 
  -8   1   6       23.83        0.21     20.94 o 
  -7   1   6     1109.00     1029.24     39.82 o 
  -6   1   6     2545.62     2560.64     67.08 o 
  -5   1   6      468.44      477.84     24.91 o 
  -4   1   6     5682.50     5602.22    117.71 o 
  -3   1   6     4146.35     4104.19     80.49 o 
  -2   1   6      467.56      455.53     15.96 o 
  -1   1   6     1767.52     1690.66     46.26 o 
   0   1   6     1371.00     1391.79     33.73 o 
   1   1   6     1755.06     1650.58     40.42 o 
   2   1   6      439.73      429.55     26.16 o 
   3   1   6     4252.66     4282.25    104.47 o 
   4   1   6     5341.27     5225.06    133.64 o 
   5   1   6      500.73      500.73     33.33 o 
   6   1   6     2639.56     2643.05     66.29 o 
   7   1   6     1131.80     1123.82     39.38 o 
   8   1   6        0.06        0.38     24.79 o 
   9   1   6      113.22       71.66     26.46 o 
  10   1   6      405.01      431.71     41.81 o 
  11   1   6       70.42       24.81     65.84 o 
 -11   2   6      179.75      238.55     64.89 o 
 -10   2   6      115.89       62.98     49.62 o 
  -9   2   6      193.77      268.13     57.25 o 
  -8   2   6      287.10      240.95     32.26 o 
  -7   2   6      142.24      128.05     20.87 o 
  -6   2   6      729.26      721.67     27.70 o 
  -5   2   6      799.61      781.33     35.95 o 
  -4   2   6     1590.34     1514.01     47.77 o 
  -3   2   6     4021.29     4054.68     87.69 o 
  -2   2   6      333.69      294.06     19.90 o 
  -1   2   6     2629.09     2612.38     51.17 o 
   0   2   6        8.22        4.66      6.01 o 
   1   2   6     2648.49     2613.49     53.05 o 
   2   2   6      239.86      241.88     13.79 o 
   3   2   6     4049.65     4089.63     80.44 o 
   4   2   6     1623.70     1635.39     42.82 o 
   5   2   6      711.46      717.67     27.91 o 
   6   2   6      760.44      723.55     29.76 o 
   7   2   6      131.47      109.48     23.35 o 
   8   2   6      280.68      276.73     31.40 o 
   9   2   6      172.81      193.26     30.72 o 
  10   2   6      117.79       60.06     39.84 o 
  11   2   6      172.64      137.40     71.56 o 
 -11   3   6      175.49      250.48     65.84 o 
 -10   3   6     1029.47      918.41     97.33 o 
  -9   3   6      853.03      873.57     79.68 o 
  -8   3   6     1276.90     1330.12     67.09 o 
  -7   3   6       72.56       74.32     21.47 o 
  -6   3   6      999.73     1076.86     45.64 o 
  -5   3   6      230.24      238.23     20.06 o 
  -4   3   6      149.18      113.37     13.75 o 
  -3   3   6     1413.25     1329.04     36.76 o 
  -2   3   6     2770.21     2810.15     64.09 o 
  -1   3   6     2282.88     2174.80     46.45 o 
   0   3   6      330.99      336.71     14.13 o 
   1   3   6     2474.33     2414.41     48.24 o 
   2   3   6     2798.56     2911.50     58.94 o 
   3   3   6     1538.15     1434.37     35.85 o 
   4   3   6      180.74      157.01     13.74 o 
   5   3   6      216.95      222.75     16.51 o 
   6   3   6     1215.26     1232.97     42.04 o 
   7   3   6       67.39       34.93     18.69 o 
   8   3   6     1251.87     1184.14     46.35 o 
   9   3   6      839.02      824.82     52.62 o 
  10   3   6     1005.38     1018.49     57.33 o 
  11   3   6      195.81      261.21     82.30 o 
 -11   4   6      129.06      114.03     59.64 o 
 -10   4   6      230.03      270.99     63.93 o 
  -9   4   6      286.12      173.66     55.34 o 
  -8   4   6      164.25      164.75     34.52 o 
  -7   4   6       97.25       60.62     21.56 o 
  -6   4   6       41.32       57.69     19.18 o 
  -5   4   6      284.12      309.79     21.66 o 
  -4   4   6     1379.23     1381.65     40.00 o 
  -3   4   6     2114.27     2002.50     51.50 o 
  -2   4   6     3084.00     3023.97     69.86 o 
  -1   4   6      206.80      202.66     14.21 o 
   0   4   6     7154.20     6920.19    127.89 o 
   1   4   6      177.72      194.44     12.85 o 
   2   4   6     3070.80     3166.73     63.46 o 
   3   4   6     2275.09     2147.69     46.93 o 
   4   4   6     1333.97     1324.66     41.82 o 
   5   4   6      272.99      275.32     22.54 o 
   6   4   6       55.57       67.29     17.90 o 
   7   4   6      126.34      102.09     22.38 o 
   8   4   6      186.93      226.13     32.45 o 
   9   4   6      328.02      355.05     38.96 o 
  10   4   6      219.74      222.75     39.46 o 
  11   4   6      126.79      114.60     49.16 o 
 -11   5   6       52.35       15.74     55.34 o 
 -10   5   6      213.04      138.84     56.77 o 
  -9   5   6       72.74       85.88     50.57 o 
  -8   5   6      715.95      612.30     78.01 o 
  -7   5   6       67.53       40.75     52.24 o 
  -6   5   6     1569.04     1563.21     57.12 o 
  -5   5   6      604.87      603.53     29.62 o 
  -4   5   6     2279.47     2229.77     59.08 o 
  -3   5   6     2140.84     2031.71     52.65 o 
  -2   5   6     1311.39     1244.35     36.10 o 
  -1   5   6     2231.23     2222.03     53.42 o 
   0   5   6       51.44       20.81     10.59 o 
   1   5   6     2211.21     2147.13     53.05 o 
   2   5   6     1339.33     1277.47     32.61 o 
   3   5   6     2024.52     2073.32     54.81 o 
   4   5   6     2427.86     2430.32     62.03 o 
   5   5   6      565.55      589.87     30.74 o 
   6   5   6     1599.18     1518.91     49.82 o 
   7   5   6       49.34       43.08     23.57 o 
   8   5   6      787.90      810.07     50.84 o 
   9   5   6       55.46       36.72     29.47 o 
  10   5   6      246.94      248.77     51.24 o 
  11   5   6       51.86       56.02     47.96 o 
 -11   6   6       99.25       90.17     59.64 o 
 -10   6   6      439.15      470.90     76.81 o 
  -9   6   6      277.71      241.23     44.00 o 
  -8   6   6       76.43       67.29     41.51 o 
  -7   6   6      290.81      291.26     40.75 o 
  -6   6   6     1084.45      980.48     46.77 o 
  -5   6   6      127.32      146.92     20.67 o 
  -4   6   6     1846.80     1768.24     49.20 o 
  -3   6   6      360.40      406.43     23.98 o 
  -2   6   6     1110.23     1046.32     33.66 o 
  -1   6   6     1564.37     1503.91     41.91 o 
   0   6   6     2013.97     1951.22     50.75 o 
   1   6   6     1586.96     1539.69     41.78 o 
   2   6   6     1072.28     1003.32     41.27 o 
   3   6   6      376.90      410.40     24.97 o 
   4   6   6     1610.28     1580.02     49.35 o 
   5   6   6       78.22       73.50     18.31 o 
   6   6   6     1019.84      969.54     48.18 o 
   7   6   6      296.05      277.67     33.71 o 
   8   6   6       88.71      103.25     29.53 o 
   9   6   6      289.25      338.50     40.85 o 
  10   6   6      442.34      365.00     57.59 o 
  11   6   6      100.96       35.61     45.79 o 
 -10   7   6      657.41      541.98     84.92 o 
  -9   7   6      266.33      228.40     45.54 o 
  -8   7   6     1121.01     1183.94    100.67 o 
  -7   7   6      175.55      156.04     37.45 o 
  -6   7   6      600.45      667.66     42.37 o 
  -5   7   6      927.77      829.11     35.74 o 
  -4   7   6      264.47      298.94     24.16 o 
  -3   7   6      226.17      229.98     21.19 o 
  -2   7   6       98.64      104.98     16.52 o 
  -1   7   6       20.50       20.31     12.94 o 
   0   7   6        2.35      -16.93     11.29 o 
   1   7   6       34.75        6.84     11.93 o 
   2   7   6      141.79      136.86     21.84 o 
   3   7   6      201.19      183.47     24.93 o 
   4   7   6      220.99      245.35     27.57 o 
   5   7   6      952.07      933.00     59.20 o 
   6   7   6      445.36      457.14     51.92 o 
   7   7   6      159.22      159.07     41.95 o 
   8   7   6     1030.84     1011.47     71.89 o 
   9   7   6      284.24      249.96     50.95 o 
  10   7   6      669.86      559.77     67.64 o 
 -10   8   6       23.62      -22.42     55.82 o 
  -9   8   6       23.79       35.48     37.95 o 
  -8   8   6      138.90      109.49     42.70 o 
  -7   8   6       48.75       56.45     34.21 o 
  -6   8   6       97.15       84.62     23.90 o 
  -5   8   6      491.91      589.67     34.28 o 
  -4   8   6     1600.27     1613.93     50.36 o 
  -3   8   6      424.39      451.06     28.31 o 
  -2   8   6     3841.32     3771.80     90.20 o 
  -1   8   6       28.87        6.53     13.76 o 
   0   8   6     1843.20     1919.13     52.26 o 
   1   8   6       55.04       38.44     19.07 o 
   2   8   6     3946.73     3881.58    166.18 o 
   3   8   6      474.64      482.76     34.82 o 
   4   8   6     1561.28     1537.32     77.88 o 
   5   8   6      540.84      562.72     58.68 o 
   6   8   6      105.93       98.64     38.39 o 
   7   8   6       74.18      -20.43     34.82 o 
   8   8   6      138.13      137.41     58.68 o 
   9   8   6       26.50       14.41     40.91 o 
  10   8   6       34.01       40.50     48.50 o 
  -9   9   6        9.54       44.32     53.20 o 
  -8   9   6      107.39      135.59     44.02 o 
  -7   9   6       77.98       56.71     28.94 o 
  -6   9   6      721.96      760.71     79.33 o 
  -5   9   6     1063.62      977.60     41.08 o 
  -4   9   6     2070.07     2125.68     76.30 o 
  -3   9   6       35.27       23.69     18.26 o 
  -2   9   6      208.59      244.36     25.34 o 
  -1   9   6      308.37      308.08     24.15 o 
   0   9   6       58.93       25.35     19.75 o 
   1   9   6      300.00      307.59     29.40 o 
   2   9   6      271.37      275.87     30.05 o 
   3   9   6       14.62       48.11     30.77 o 
   4   9   6     2120.18     2204.83    186.78 o 
   5   9   6     1086.85      999.12     65.94 o 
   6   9   6      693.94      722.97     65.62 o 
   7   9   6       90.04       -1.14     59.88 o 
   8   9   6       94.47       12.21     40.61 o 
   9   9   6        3.86      -24.04     79.91 o 
  -9  10   6      214.34      235.59     42.86 o 
  -8  10   6       91.20       91.33     33.77 o 
  -7  10   6      127.50      121.54     40.34 o 
  -6  10   6      252.12      317.89     37.08 o 
  -5  10   6       64.85       45.14     22.65 o 
  -4  10   6     1075.95     1125.09     49.10 o 
  -3  10   6      691.37      740.19     36.36 o 
  -2  10   6      597.84      644.85     33.81 o 
  -1  10   6      914.38      900.23     49.13 o 
   0  10   6      111.48       94.94     24.36 o 
   1  10   6      849.11      850.67     43.16 o 
   2  10   6      552.25      591.82     67.51 o 
   3  10   6      710.44      733.21     59.08 o 
   4  10   6     1089.72     1114.82     93.51 o 
   5  10   6       55.80       31.86     36.99 o 
   6  10   6      279.94      234.51     49.24 o 
   7  10   6       95.24       33.59     53.44 o 
   8  10   6       83.84       39.60     45.88 o 
   9  10   6      236.38      129.82     55.80 o 
  -8  11   6      321.91      286.09     41.82 o 
  -7  11   6      186.57      162.54     35.45 o 
  -6  11   6      180.96      211.04     35.01 o 
  -5  11   6      122.54      130.70     26.92 o 
  -4  11   6      583.57      659.73     38.70 o 
  -3  11   6      235.54      229.52     26.94 o 
  -2  11   6      346.23      361.96     33.96 o 
  -1  11   6      245.12      266.70     31.13 o 
   0  11   6      146.52      119.52     26.33 o 
   1  11   6      255.30      277.05     41.64 o 
   2  11   6      338.86      288.93     44.28 o 
   3  11   6      217.23      208.37     42.65 o 
   4  11   6      616.52      655.48     62.34 o 
   5  11   6      136.84      160.68     45.84 o 
   6  11   6      169.84      111.36     45.17 o 
   7  11   6      189.83      166.28     50.77 o 
   8  11   6      353.93      342.45    184.40 o 
  -7  12   6       54.10       50.73     32.73 o 
  -6  12   6      128.98      106.20     32.78 o 
  -5  12   6       89.81       91.99     30.40 o 
  -4  12   6      171.08      185.08     28.41 o 
  -3  12   6       73.04       62.94     28.05 o 
  -2  12   6      327.01      367.87     36.30 o 
  -1  12   6       65.32       40.07     24.92 o 
   0  12   6      512.35      484.54     52.17 o 
   1  12   6       42.33       -0.78     38.41 o 
   2  12   6      330.65      357.35     49.02 o 
   3  12   6       45.18      -27.52     33.35 o 
   4  12   6      205.80      218.66     71.80 o 
   5  12   6       95.97       90.52    116.65 o 
   6  12   6       99.55       17.49     43.18 o 
   7  12   6       64.85       36.17     47.69 o 
  -6  13   6       11.46       19.28     32.11 o 
  -5  13   6      116.77      155.89     40.68 o 
  -4  13   6      194.81      175.59     36.78 o 
  -3  13   6      149.22      203.88     33.62 o 
  -2  13   6     1031.50     1018.25     51.75 o 
  -1  13   6      108.73       93.97     38.26 o 
   0  13   6      747.20      680.39     61.73 o 
   1  13   6      136.61      138.92     41.33 o 
   2  13   6     1025.35     1023.09     70.33 o 
   3  13   6      176.25      230.01     48.64 o 
   4  13   6      182.93       60.47     44.35 o 
   5  13   6      134.25       63.05     68.70 o 
   6  13   6       25.76      -13.30     59.88 o 
  -5  14   6       52.75       37.51     41.12 o 
  -4  14   6      169.72      173.40     53.67 o 
  -3  14   6      191.45      278.72     48.23 o 
  -2  14   6      271.38      310.56     50.09 o 
  -1  14   6      174.38      195.61     45.01 o 
   0  14   6       86.65      126.90     39.74 o 
   1  14   6      165.12      165.18     45.21 o 
   2  14   6      278.60      298.32     52.46 o 
   3  14   6      152.87      125.99     44.81 o 
   4  14   6      195.38      189.08     50.82 o 
   5  14   6       40.50       81.11     47.78 o 
  -2  15   6      131.40      113.14     45.41 o 
  -1  15   6      168.55      305.39     55.58 o 
   0  15   6      463.75      497.94     60.89 o 
   1  15   6      152.23      153.57     60.83 o 
   2  15   6      132.46       96.28     45.79 o 
   1   0   7     1167.83     1156.13     36.79 o 
   2   0   7      506.14      526.77     27.45 o 
   3   0   7     1355.47     1339.36     38.36 o 
   4   0   7     5252.38     5334.06    115.16 o 
   5   0   7     3116.30     3107.28     74.60 o 
   6   0   7     1164.87     1174.90     46.30 o 
   7   0   7     2512.71     2458.93    101.10 o 
   8   0   7      141.30      142.80     33.21 o 
   9   0   7      127.93       98.48     36.61 o 
  10   0   7      242.52      244.76     47.09 o 
  11   0   7      301.74      336.35     62.98 o 
 -11   1   7      345.95      320.43     55.19 o 
 -10   1   7      201.91      173.55     50.57 o 
  -9   1   7      490.33      502.56     46.49 o 
  -8   1   7      126.72       99.79     26.22 o 
  -7   1   7      774.29      851.00     44.20 o 
  -6   1   7       13.24       -8.65     16.84 o 
  -5   1   7     2309.07     2206.66     57.22 o 
  -4   1   7     1632.04     1597.84     37.86 o 
  -3   1   7     3651.99     3583.00     75.67 o 
  -2   1   7     1774.90     1688.63     40.04 o 
  -1   1   7     1229.31     1337.53     40.53 o 
   0   1   7       95.39       84.45      9.02 o 
   1   1   7     1299.02     1316.59     34.98 o 
   2   1   7     1697.47     1649.32     49.53 o 
   3   1   7     3334.40     3297.50     89.87 o 
   4   1   7     1546.36     1556.80     50.39 o 
   5   1   7     2107.75     2111.95     65.16 o 
   6   1   7       13.67       -6.07     16.45 o 
   7   1   7      887.47      871.47     41.67 o 
   8   1   7      112.38      100.62     33.01 o 
   9   1   7      500.44      466.59     41.09 o 
  10   1   7      176.10      171.46     34.50 o 
  11   1   7      335.04      110.21     74.90 o 
 -11   2   7       40.26       75.86     54.87 o 
 -10   2   7      143.68      169.65     51.77 o 
  -9   2   7      448.44      484.27     48.19 o 
  -8   2   7      153.45      259.70     37.48 o 
  -7   2   7      621.15      728.14     50.39 o 
  -6   2   7        9.04       -3.39     15.44 o 
  -5   2   7      296.14      336.41     20.94 o 
  -4   2   7      519.34      496.66     21.53 o 
  -3   2   7     2609.88     2498.89     57.04 o 
  -2   2   7     1101.14     1089.48     29.68 o 
  -1   2   7     1942.01     1845.42     43.66 o 
   0   2   7     1242.43     1214.84     29.07 o 
   1   2   7     1831.77     1752.91     39.92 o 
   2   2   7     1005.81     1057.69     28.81 o 
   3   2   7     2520.41     2431.16     53.55 o 
   4   2   7      492.94      482.95     21.68 o 
   5   2   7      365.36      405.48     29.66 o 
   6   2   7       19.13       -5.20     14.44 o 
   7   2   7      612.39      699.97     43.07 o 
   8   2   7      141.57      179.02     29.16 o 
   9   2   7      476.03      408.21     40.78 o 
  10   2   7      131.36       86.46     39.51 o 
  11   2   7       54.62      141.22     73.95 o 
 -11   3   7      186.99      269.56     66.79 o 
 -10   3   7       29.07       55.88     38.41 o 
  -9   3   7      245.83      297.11     42.63 o 
  -8   3   7      282.01      354.61     40.57 o 
  -7   3   7     1081.49     1095.55     54.69 o 
  -6   3   7      747.61      754.16     58.96 o 
  -5   3   7     1197.79     1176.46     43.22 o 
  -4   3   7     1221.10     1244.26     41.87 o 
  -3   3   7      770.41      712.72     41.11 o 
  -2   3   7     2376.34     2260.17     54.26 o 
  -1   3   7      882.84      894.76     24.23 o 
   0   3   7     3311.25     3199.18     63.70 o 
   1   3   7      940.64      981.84     26.26 o 
   2   3   7     2425.31     2429.37     51.35 o 
   3   3   7      795.97      739.45     24.31 o 
   4   3   7     1252.90     1312.98     44.66 o 
   5   3   7     1079.59     1029.37     38.49 o 
   6   3   7      820.59      828.57     35.15 o 
   7   3   7      906.58      858.89     42.04 o 
   8   3   7      268.78      241.08     38.26 o 
   9   3   7      264.13      296.31     37.62 o 
  10   3   7       34.38       43.07     30.47 o 
  11   3   7      192.84      254.04     51.34 o 
 -11   4   7      477.24      498.84     57.82 o 
 -10   4   7       39.76        7.87     34.07 o 
  -9   4   7      629.79      713.85     75.38 o 
  -8   4   7      416.82      330.35     41.82 o 
  -7   4   7      154.06      174.02     32.34 o 
  -6   4   7      498.88      456.86     37.51 o 
  -5   4   7     1507.83     1484.37     52.54 o 
  -4   4   7      418.83      414.49     22.77 o 
  -3   4   7     2861.47     2787.57     65.63 o 
  -2   4   7      281.89      252.33     18.18 o 
  -1   4   7     2961.36     2822.18     66.22 o 
   0   4   7     2091.12     1953.30     43.31 o 
   1   4   7     3071.56     2978.17     60.58 o 
   2   4   7      234.16      231.43     15.39 o 
   3   4   7     2501.26     2497.48     56.60 o 
   4   4   7      471.69      447.17     25.71 o 
   5   4   7     1484.28     1542.94     48.25 o 
   6   4   7      541.16      635.19     33.98 o 
   7   4   7      150.21      143.03     23.58 o 
   8   4   7      439.71      492.91     44.97 o 
   9   4   7      587.17      672.77     76.93 o 
  10   4   7       36.99       56.77     31.98 o 
  11   4   7      476.12      398.19     61.99 o 
 -11   5   7      411.86      418.72     65.12 o 
 -10   5   7      210.00      251.16     46.86 o 
  -9   5   7     1417.86     1504.96     74.76 o 
  -8   5   7      193.54      216.38     39.21 o 
  -7   5   7     1335.43     1324.17     68.99 o 
  -6   5   7      350.72      344.52     31.14 o 
  -5   5   7      123.58      115.46     33.06 o 
  -4   5   7      634.45      665.80     27.67 o 
  -3   5   7      734.14      721.89     27.68 o 
  -2   5   7      455.68      420.96     21.48 o 
  -1   5   7      924.93      981.22     30.19 o 
   0   5   7      135.30      128.64     15.22 o 
   1   5   7      883.20      848.33     26.62 o 
   2   5   7      438.60      409.36     19.68 o 
   3   5   7      742.79      776.54     30.52 o 
   4   5   7      535.02      580.49     30.12 o 
   5   5   7      111.63      115.03     20.30 o 
   6   5   7      354.22      394.29     29.25 o 
   7   5   7     1261.33     1289.89     57.71 o 
   8   5   7      221.78      210.24     34.22 o 
   9   5   7     1505.75     1405.54     76.36 o 
  10   5   7      209.36      147.54     36.94 o 
  11   5   7      387.84      265.59     59.43 o 
 -10   6   7       94.61       47.22     57.49 o 
  -9   6   7       94.60      161.09     39.95 o 
  -8   6   7       64.09       24.20     31.86 o 
  -7   6   7       37.46       35.13     24.13 o 
  -6   6   7      419.94      416.13     34.52 o 
  -5   6   7      682.11      732.24     39.43 o 
  -4   6   7      846.57      845.95     32.84 o 
  -3   6   7     1773.29     1663.49     48.47 o 
  -2   6   7      330.77      339.18     21.64 o 
  -1   6   7     6081.83     6137.19    134.39 o 
   0   6   7     1353.72     1274.70     38.24 o 
   1   6   7     6434.37     6438.39    134.68 o 
   2   6   7      301.92      353.22     27.63 o 
   3   6   7     1841.93     1798.26     51.42 o 
   4   6   7      795.36      747.48     34.11 o 
   5   6   7      749.01      772.82     36.48 o 
   6   6   7      382.35      381.17     50.37 o 
   7   6   7       30.12       49.67     25.74 o 
   8   6   7       91.57       10.46     26.88 o 
   9   6   7       95.45       80.67     32.72 o 
  10   6   7      100.63      102.13     34.68 o 
 -10   7   7        0.77        8.29     39.32 o 
  -9   7   7      163.80      117.84     41.50 o 
  -8   7   7       73.16       80.36     37.42 o 
  -7   7   7      622.02      702.12     45.48 o 
  -6   7   7      993.27      963.24     46.37 o 
  -5   7   7     1889.21     1879.19     66.03 o 
  -4   7   7      565.38      576.43     31.58 o 
  -3   7   7     2787.30     2761.68     70.95 o 
  -2   7   7     1194.59     1184.97     38.90 o 
  -1   7   7      606.03      613.58     26.96 o 
   0   7   7      241.50      242.72     20.18 o 
   1   7   7      557.52      575.83     50.48 o 
   2   7   7     1235.59     1218.61     47.46 o 
   3   7   7     2786.30     2880.85     85.28 o 
   4   7   7      684.35      666.50     39.52 o 
   5   7   7     1944.53     1963.42     70.94 o 
   6   7   7      973.59      856.89     50.01 o 
   7   7   7      588.01      583.63     77.11 o 
   8   7   7       83.74       65.11     31.99 o 
   9   7   7      186.81      159.75     36.57 o 
  10   7   7        4.35      -45.28     41.03 o 
 -10   8   7      104.67      100.77     44.58 o 
  -9   8   7      102.25       80.48     42.59 o 
  -8   8   7      302.96      236.72     45.43 o 
  -7   8   7        0.37       -2.89     25.32 o 
  -6   8   7      254.50      228.19     44.16 o 
  -5   8   7     1528.33     1565.10     67.19 o 
  -4   8   7      157.95      123.94     21.83 o 
  -3   8   7     1617.72     1726.77     52.24 o 
  -2   8   7      371.88      370.98     25.87 o 
  -1   8   7     2246.15     2233.67     60.93 o 
   0   8   7     2586.04     2581.06     65.83 o 
   1   8   7     2400.04     2419.03     73.32 o 
   2   8   7      391.93      461.96     35.05 o 
   3   8   7     1736.16     1737.90     62.25 o 
   4   8   7      110.26       34.25     31.40 o 
   5   8   7     1427.16     1379.65     79.02 o 
   6   8   7      230.95      227.47     45.37 o 
   7   8   7        0.74      -35.76     34.58 o 
   8   8   7      292.55      298.03    112.36 o 
   9   8   7       91.95       89.05     83.25 o 
  10   8   7       86.27       10.98     47.25 o 
  -9   9   7      414.20      437.23     56.65 o 
  -8   9   7      239.56      254.51     47.10 o 
  -7   9   7      392.52      364.80     39.87 o 
  -6   9   7      359.86      359.98     37.40 o 
  -5   9   7      680.81      780.25     55.82 o 
  -4   9   7      243.03      308.96     27.58 o 
  -3   9   7      752.65      774.67     36.27 o 
  -2   9   7      660.05      713.03     33.27 o 
  -1   9   7      239.06      221.32     22.22 o 
   0   9   7       30.56      -12.56     19.72 o 
   1   9   7      203.15      174.31     26.81 o 
   2   9   7      717.92      761.43     42.80 o 
   3   9   7      777.54      840.67     58.05 o 
   4   9   7      251.48      235.95     64.65 o 
   5   9   7      685.08      815.54     66.79 o 
   6   9   7      369.37      319.19     52.12 o 
   7   9   7      362.80      387.91     57.30 o 
   8   9   7      236.85      174.79     52.51 o 
   9   9   7      432.72      372.57     81.82 o 
  -8  10   7       27.65       54.79     39.19 o 
  -7  10   7       33.43       30.25     30.44 o 
  -6  10   7      503.77      555.80     44.56 o 
  -5  10   7      288.78      266.34     67.39 o 
  -4  10   7      115.36      117.79     27.80 o 
  -3  10   7      686.21      755.13     38.91 o 
  -2  10   7       24.92        0.53     17.60 o 
  -1  10   7      535.20      576.41     38.15 o 
   0  10   7        2.60       -3.74     20.69 o 
   1  10   7      435.96      532.67     47.40 o 
   2  10   7       14.50      -13.09     30.09 o 
   3  10   7      699.02      726.87     99.95 o 
   4  10   7      114.99      140.78     41.35 o 
   5  10   7      290.30      265.22     48.89 o 
   6  10   7      497.34      403.04     57.79 o 
   7  10   7       30.29      -14.01     42.50 o 
   8  10   7       15.40      -26.55     89.22 o 
  -8  11   7       38.12       47.07     41.83 o 
  -7  11   7      164.95      137.10     35.47 o 
  -6  11   7      127.82      171.88     33.88 o 
  -5  11   7      787.76      855.73     49.92 o 
  -4  11   7      138.72       93.71     28.05 o 
  -3  11   7      748.38      818.48     46.92 o 
  -2  11   7       18.51       -1.92     22.84 o 
  -1  11   7      263.14      249.10     30.80 o 
   0  11   7      189.79      172.93     29.72 o 
   1  11   7      277.99      264.91     60.11 o 
   2  11   7        7.13       16.79     40.31 o 
   3  11   7      743.07      885.26    121.18 o 
   4  11   7      143.21      131.59     50.10 o 
   5  11   7      745.71      758.74    104.48 o 
   6  11   7      127.32      101.42     47.23 o 
   7  11   7      195.96      197.63     54.31 o 
   8  11   7       48.67       21.26     48.19 o 
  -7  12   7        3.13       17.69     32.27 o 
  -6  12   7      101.96      121.87     52.23 o 
  -5  12   7      175.42      146.75     52.34 o 
  -4  12   7      107.19      107.03     47.23 o 
  -3  12   7      538.00      622.77     45.10 o 
  -2  12   7      462.27      458.23     40.40 o 
  -1  12   7      419.82      467.72     39.23 o 
   0  12   7      453.36      471.30     52.28 o 
   1  12   7      436.29      437.93     67.99 o 
   2  12   7      502.10      571.84     58.16 o 
   3  12   7      569.81      516.76     67.51 o 
   4  12   7      111.81       73.74     42.85 o 
   5  12   7      200.03      144.54     49.20 o 
   6  12   7      127.95       73.03     47.05 o 
   7  12   7        1.98      -25.17     53.67 o 
  -6  13   7       58.00       92.45     34.73 o 
  -5  13   7        5.46        4.11     48.19 o 
  -4  13   7       24.93       -1.49     33.27 o 
  -3  13   7       50.50       22.90     35.09 o 
  -2  13   7       40.72       57.06     35.80 o 
  -1  13   7      161.46      184.46     42.31 o 
   0  13   7      267.19      278.77     47.04 o 
   1  13   7      161.70      141.42     41.81 o 
   2  13   7       24.67       74.40     40.48 o 
   3  13   7       59.85       60.43     47.71 o 
   4  13   7       47.74       11.51     49.86 o 
   5  13   7        1.48      -24.54     41.80 o 
   6  13   7       40.50       57.27     49.71 o 
  -4  14   7       74.57      143.18     42.70 o 
  -3  14   7       16.69       33.74     56.54 o 
  -2  14   7       31.63       95.59     40.13 o 
  -1  14   7       38.41       82.59     38.10 o 
   0  14   7       30.40      115.72     41.77 o 
   1  14   7       27.33       72.06     39.97 o 
   2  14   7       37.31       93.10     44.85 o 
   3  14   7        7.26      -38.65     39.17 o 
   4  14   7       51.18       40.37     46.50 o 
  -1  15   7      116.67      233.42     49.35 o 
   0  15   7       88.21      215.36     50.55 o 
   1  15   7      108.98      153.60     48.66 o 
   0   0   8      689.36      661.60     37.93 o 
   1   0   8     1528.59     1589.40     59.88 o 
   2   0   8      133.66       87.43     19.48 o 
   3   0   8     5806.37     5707.96    120.58 o 
   4   0   8      198.52      192.54     21.66 o 
   5   0   8    12593.79    12785.17    301.72 o 
   6   0   8        4.55        7.59     18.70 o 
   7   0   8     1971.84     1976.47     80.10 o 
   8   0   8      100.06       43.43     32.20 o 
   9   0   8      469.27      525.47     56.04 o 
  10   0   8       14.73       24.06     48.90 o 
  11   0   8       89.92      124.38     47.43 o 
 -11   1   8       66.64       98.76     56.77 o 
 -10   1   8       19.67       11.57     37.60 o 
  -9   1   8      106.89       97.10     45.32 o 
  -8   1   8      166.45      102.28     27.77 o 
  -7   1   8       82.56       60.03     23.41 o 
  -6   1   8      541.44      592.38     36.89 o 
  -5   1   8     2138.93     2224.88     69.78 o 
  -4   1   8       54.55       80.36     17.93 o 
  -3   1   8     4361.13     4180.94    152.68 o 
  -2   1   8     2230.56     2314.82     62.88 o 
  -1   1   8     3959.28     3720.96     95.20 o 
   0   1   8        0.12       -0.38      7.22 o 
   1   1   8     4126.06     3805.24     83.01 o 
   2   1   8     2239.22     2304.33     56.34 o 
   3   1   8     4588.31     4450.83    110.68 o 
   4   1   8       54.62       60.80     17.13 o 
   5   1   8     2219.06     2266.33     97.07 o 
   6   1   8      533.18      586.08     35.22 o 
   7   1   8       90.28       66.92     30.16 o 
   8   1   8      142.14       94.07     37.69 o 
   9   1   8      143.01       88.06     30.38 o 
  10   1   8       26.65       45.22     30.75 o 
  11   1   8       92.24       57.25     70.61 o 
 -11   2   8      173.13      167.46     62.98 o 
 -10   2   8       81.78       97.81     54.39 o 
  -9   2   8      645.04      771.04     58.35 o 
  -8   2   8      259.39      235.53     37.61 o 
  -7   2   8     1397.37     1305.07     76.57 o 
  -6   2   8     1711.28     1692.91     71.40 o 
  -5   2   8     1808.22     1787.96     71.25 o 
  -4   2   8     1107.69     1137.23     51.01 o 
  -3   2   8      940.29      923.25     36.23 o 
  -2   2   8      417.92      394.43     19.56 o 
  -1   2   8      730.79      784.80     25.66 o 
   0   2   8      107.26       88.20     10.26 o 
   1   2   8      807.40      818.49     24.23 o 
   2   2   8      459.79      432.68     19.48 o 
   3   2   8      866.14      837.69     27.17 o 
   4   2   8     1125.82     1062.08     36.16 o 
   5   2   8     1870.12     1797.57     51.22 o 
   6   2   8     1736.07     1772.08     63.27 o 
   7   2   8     1402.06     1324.98     55.43 o 
   8   2   8      242.85      245.58     38.88 o 
   9   2   8      608.50      715.39     50.75 o 
  10   2   8       86.21       45.26     41.75 o 
  11   2   8      156.92      218.25     88.74 o 
 -11   3   8      561.61      506.20     85.40 o 
 -10   3   8      174.85      183.56     42.83 o 
  -9   3   8      365.09      386.53     47.02 o 
  -8   3   8        4.13       -4.06     28.17 o 
  -7   3   8      177.60      209.03     52.72 o 
  -6   3   8      270.91      284.80     34.57 o 
  -5   3   8      337.40      400.58     36.88 o 
  -4   3   8      426.45      464.47     27.75 o 
  -3   3   8     2623.95     2469.91     67.89 o 
  -2   3   8       20.18       10.84      9.64 o 
  -1   3   8     9341.70     9329.25    168.69 o 
   0   3   8      285.53      265.60     14.89 o 
   1   3   8     9291.24     9205.76    170.12 o 
   2   3   8       15.28       17.38     10.48 o 
   3   3   8     2378.33     2334.93     53.64 o 
   4   3   8      443.86      496.92     23.39 o 
   5   3   8      351.03      406.97     27.93 o 
   6   3   8      303.14      281.08     26.64 o 
   7   3   8      196.71      206.71     25.89 o 
   8   3   8       10.64       11.45     21.83 o 
   9   3   8      362.79      347.67     40.75 o 
  10   3   8      170.09      164.76     54.24 o 
  11   3   8      550.75      528.77    118.56 o 
 -11   4   8      302.77      244.19     50.24 o 
 -10   4   8       33.72       23.53     37.59 o 
  -9   4   8      799.46      944.42     63.08 o 
  -8   4   8      474.58      460.50     47.85 o 
  -7   4   8     1616.59     1725.95     73.36 o 
  -6   4   8       77.48       98.65     38.41 o 
  -5   4   8      265.57      344.94     35.49 o 
  -4   4   8       65.05       69.84     17.26 o 
  -3   4   8      397.43      395.46     26.44 o 
  -2   4   8      344.20      389.96     19.55 o 
  -1   4   8      319.49      324.23     18.40 o 
   0   4   8     2587.64     2566.02     54.91 o 
   1   4   8      347.38      329.98     18.01 o 
   2   4   8      377.96      415.59     20.20 o 
   3   4   8      444.33      487.06     22.18 o 
   4   4   8       69.99       53.66     16.41 o 
   5   4   8      199.01      227.85     23.74 o 
   6   4   8       86.74       48.86     27.75 o 
   7   4   8     1504.96     1453.65     52.99 o 
   8   4   8      446.88      487.05     43.12 o 
   9   4   8      876.63      906.88     58.72 o 
  10   4   8       37.35       27.68     32.94 o 
  11   4   8      295.15      232.74     55.88 o 
 -10   5   8       35.57       26.10     37.90 o 
  -9   5   8       71.33       70.07     36.60 o 
  -8   5   8       30.31       41.49     32.83 o 
  -7   5   8      215.71      270.80     38.96 o 
  -6   5   8       89.37       83.29     29.15 o 
  -5   5   8      635.68      618.40     46.94 o 
  -4   5   8      221.31      195.37     23.50 o 
  -3   5   8      447.52      419.46     37.09 o 
  -2   5   8     2814.19     2754.63     65.81 o 
  -1   5   8     3370.25     3355.91     80.17 o 
   0   5   8       17.15       -0.77     11.65 o 
   1   5   8     3676.99     3665.66     73.31 o 
   2   5   8     2689.37     2702.96     59.79 o 
   3   5   8      457.68      463.04     26.89 o 
   4   5   8      203.25      194.47     22.15 o 
   5   5   8      668.42      695.53     35.15 o 
   6   5   8       67.59       34.10     23.28 o 
   7   5   8      206.69      165.17     48.78 o 
   8   5   8       24.28        4.50     26.57 o 
   9   5   8       80.88       89.43     32.75 o 
  10   5   8       26.33       -3.50     36.51 o 
 -10   6   8       41.82       72.32     82.06 o 
  -9   6   8      797.37      762.77     64.21 o 
  -8   6   8        5.27       -7.41     32.55 o 
  -7   6   8      621.14      724.97     56.91 o 
  -6   6   8       55.41       76.81     31.43 o 
  -5   6   8      245.81      312.90     37.54 o 
  -4   6   8      520.83      638.91     36.48 o 
  -3   6   8      130.41      101.30     21.27 o 
  -2   6   8       73.22       67.78     15.50 o 
  -1   6   8      927.21      891.06     31.70 o 
   0   6   8        1.26      -10.84     13.19 o 
   1   6   8      890.88      890.54     32.12 o 
   2   6   8       67.12       53.67     18.18 o 
   3   6   8      153.24      138.93     22.41 o 
   4   6   8      567.02      671.46     37.26 o 
   5   6   8      315.50      344.97     28.27 o 
   6   6   8       79.61       56.17     25.55 o 
   7   6   8      678.51      660.27     48.05 o 
   8   6   8       13.61       -8.78     28.01 o 
   9   6   8      881.11      815.81     57.56 o 
  10   6   8       30.82       13.94     33.58 o 
 -10   7   8       43.01       52.07     44.28 o 
  -9   7   8       83.13       92.83     40.61 o 
  -8   7   8       99.64      126.29     39.61 o 
  -7   7   8      165.75      182.35     39.80 o 
  -6   7   8        8.53       19.15     29.34 o 
  -5   7   8      448.32      424.22     35.57 o 
  -4   7   8      188.34      147.84     28.10 o 
  -3   7   8      998.69      977.68     42.41 o 
  -2   7   8      697.26      644.33     29.49 o 
  -1   7   8      657.15      617.11     28.41 o 
   0   7   8     1347.35     1373.81     42.47 o 
   1   7   8      785.92      729.49     35.92 o 
   2   7   8      683.76      684.45     37.51 o 
   3   7   8      877.11      865.12     43.46 o 
   4   7   8      161.60      134.07     28.65 o 
   5   7   8      357.48      370.38     48.32 o 
   6   7   8       13.98      -23.19     24.92 o 
   7   7   8      174.06      120.01     32.24 o 
   8   7   8       98.74       89.41     33.42 o 
   9   7   8       88.88       41.87     33.31 o 
  10   7   8       44.18       18.30     36.67 o 
  -9   8   8      143.05      140.01     47.54 o 
  -8   8   8      104.11       85.73     41.54 o 
  -7   8   8      677.79      648.27     56.64 o 
  -6   8   8      343.42      446.94     57.25 o 
  -5   8   8      846.28      810.89     44.53 o 
  -4   8   8      361.40      371.23     33.45 o 
  -3   8   8      250.24      210.29     27.95 o 
  -2   8   8      139.43      115.43     19.81 o 
  -1   8   8       18.55      -12.86     15.24 o 
   0   8   8       25.81       29.56     20.82 o 
   1   8   8       15.55        0.39     20.71 o 
   2   8   8      110.80       83.34     27.70 o 
   3   8   8      325.55      288.49     33.32 o 
   4   8   8      344.70      390.20     47.00 o 
   5   8   8      823.59      840.48     66.95 o 
   6   8   8      312.18      306.92     50.91 o 
   7   8   8      612.16      536.72     62.34 o 
   8   8   8      113.41       64.48     84.21 o 
   9   8   8      137.42      103.46     49.51 o 
  -9   9   8        4.66      -22.99     44.13 o 
  -8   9   8       47.85       -4.22     69.42 o 
  -7   9   8       44.01       23.82     35.30 o 
  -6   9   8      135.93      126.75     41.98 o 
  -5   9   8        6.31       -5.73     23.48 o 
  -4   9   8      889.30      901.90     46.31 o 
  -3   9   8      724.14      773.03     43.44 o 
  -2   9   8       77.24       61.65     19.06 o 
  -1   9   8      176.58      161.95     27.49 o 
   0   9   8      577.62      602.26     38.84 o 
   1   9   8      275.09      293.43     40.94 o 
   2   9   8       40.19       -8.93     22.07 o 
   3   9   8      833.27      768.78     57.19 o 
   4   9   8      813.67      904.36     64.65 o 
   5   9   8        1.81      -54.03     36.02 o 
   6   9   8      159.77       40.34     40.45 o 
   7   9   8       50.13       27.53     55.34 o 
   8   9   8       52.58        8.72     43.42 o 
   9   9   8        7.23      -36.39     45.24 o 
  -8  10   8       72.73       34.06     42.45 o 
  -7  10   8      168.77      132.62     41.49 o 
  -6  10   8      382.32      385.67     48.72 o 
  -5  10   8      219.51      275.49     40.32 o 
  -4  10   8      423.45      451.00     38.75 o 
  -3  10   8      510.55      475.19     38.74 o 
  -2  10   8      256.98      324.00     58.68 o 
  -1  10   8      233.84      217.23     29.20 o 
   0  10   8       55.77       14.10     22.92 o 
   1  10   8      209.06      200.01     30.45 o 
   2  10   8      278.82      265.36     42.73 o 
   3  10   8      576.97      603.17     68.23 o 
   4  10   8      448.48      638.26     96.37 o 
   5  10   8      208.48      137.45     76.34 o 
   6  10   8      365.58      237.99     52.11 o 
   7  10   8      187.52      145.55     63.22 o 
   8  10   8       54.30      -55.35     56.06 o 
  -7  11   8       86.08       87.03     42.45 o 
  -6  11   8       44.41        9.11     37.33 o 
  -5  11   8      206.23      227.03     46.77 o 
  -4  11   8      135.26      153.66     31.74 o 
  -3  11   8      421.53      442.34     47.82 o 
  -2  11   8      604.01      715.52     55.95 o 
  -1  11   8      283.11      303.57     33.48 o 
   0  11   8     1347.35     1416.78     91.04 o 
   1  11   8      243.88      300.83     45.89 o 
   2  11   8      665.89      734.38     62.16 o 
   3  11   8      412.66      446.70     54.76 o 
   4  11   8      138.66      118.26     43.12 o 
   5  11   8      216.71      250.49     86.35 o 
   6  11   8       46.08       10.25     44.13 o 
   7  11   8       77.29       70.19     78.48 o 
  -6  12   8      115.35       77.84     48.43 o 
  -5  12   8      328.07      304.25     39.07 o 
  -4  12   8       58.50       29.13     32.83 o 
  -3  12   8      172.77      161.62     56.54 o 
  -2  12   8       85.89       47.99     33.35 o 
  -1  12   8        1.82       26.93     42.56 o 
   0  12   8      269.99      283.19     45.38 o 
   1  12   8        1.63       -7.73     34.92 o 
   2  12   8       94.45      125.94     58.44 o 
   3  12   8      153.82      122.44     43.46 o 
   4  12   8       89.74       74.09     44.18 o 
   5  12   8      291.89      260.59     56.00 o 
   6  12   8      100.29       93.84     50.89 o 
  -5  13   8       31.04      -11.42     35.64 o 
  -4  13   8      235.58      285.38     46.45 o 
  -3  13   8      218.70      204.60     43.47 o 
  -2  13   8      448.45      530.86     54.11 o 
  -1  13   8      524.29      558.21     84.92 o 
   0  13   8     1376.69     1359.48     97.81 o 
   1  13   8      505.02      569.07     59.85 o 
   2  13   8      453.94      513.77     59.49 o 
   3  13   8      197.98      205.14     48.74 o 
   4  13   8      217.90      158.22     51.28 o 
   5  13   8       22.07      -23.71     45.19 o 
  -3  14   8       84.70      125.44     75.14 o 
  -2  14   8       74.97      169.37     62.02 o 
  -1  14   8      182.14      172.71     63.93 o 
   0  14   8        9.77        5.97     37.92 o 
   1  14   8      186.85      192.92     47.20 o 
   2  14   8       73.87       62.54     43.67 o 
   3  14   8       81.58      115.06     47.55 o 
   1   0   9     3050.54     3169.64    103.74 o 
   2   0   9      248.35      223.66     25.84 o 
   3   0   9       19.10       11.31     14.95 o 
   4   0   9     1394.87     1411.71     51.11 o 
   5   0   9       33.82       35.97     19.80 o 
   6   0   9     2340.08     2282.04     73.88 o 
   7   0   9       27.55        9.27     22.41 o 
   8   0   9      790.94      779.20     62.90 o 
   9   0   9        3.28       25.53     37.14 o 
  10   0   9       80.54       87.96     41.62 o 
  11   0   9        1.42       28.13     33.68 o 
 -11   1   9        7.59      -21.47     52.48 o 
 -10   1   9      155.71      250.48     67.27 o 
  -9   1   9      370.56      323.10     50.93 o 
  -8   1   9       76.19       69.43     28.22 o 
  -7   1   9      503.65      503.11     39.20 o 
  -6   1   9      424.51      470.10     35.78 o 
  -5   1   9      921.11      990.52     43.30 o 
  -4   1   9     1887.53     1891.54     74.82 o 
  -3   1   9       99.51       74.54     22.05 o 
  -2   1   9     1906.62     1905.99     52.96 o 
  -1   1   9       18.06       16.30     13.96 o 
   0   1   9      294.30      312.84     20.60 o 
   1   1   9       26.42       21.84     11.09 o 
   2   1   9     1675.30     1583.00     45.61 o 
   3   1   9      118.17      100.34     18.68 o 
   4   1   9     1908.95     1875.92     60.86 o 
   5   1   9      931.06      929.70     41.88 o 
   6   1   9      478.68      514.60     42.21 o 
   7   1   9      479.42      573.71     51.61 o 
   8   1   9       72.43       82.70     36.56 o 
   9   1   9      338.94      328.64     40.19 o 
  10   1   9      159.23      153.90     36.58 o 
  11   1   9       14.97       27.71     44.06 o 
 -11   2   9      163.46      151.72     65.36 o 
 -10   2   9      272.65      204.20     62.98 o 
  -9   2   9       14.38       -3.71     32.21 o 
  -8   2   9      565.16      602.33     53.20 o 
  -7   2   9      183.23      211.07     40.79 o 
  -6   2   9      553.79      505.92     45.30 o 
  -5   2   9      441.23      476.52     39.92 o 
  -4   2   9      555.15      573.19     55.58 o 
  -3   2   9       95.42       47.71     25.29 o 
  -2   2   9     1326.18     1324.01     44.23 o 
  -1   2   9      186.95      242.97     16.12 o 
   0   2   9     2642.03     2592.29     54.52 o 
   1   2   9      227.10      237.37     15.85 o 
   2   2   9     1412.71     1354.30     35.48 o 
   3   2   9       88.69       59.71     13.44 o 
   4   2   9      463.56      491.13     32.66 o 
   5   2   9      410.80      454.21     26.43 o 
   6   2   9      675.55      745.70     42.66 o 
   7   2   9      188.37      129.47     29.01 o 
   8   2   9      542.38      572.11     45.12 o 
   9   2   9        7.61      -12.31     28.20 o 
  10   2   9      259.37      245.23     40.15 o 
  11   2   9      170.41      240.12     42.71 o 
 -11   3   9      141.45      114.50     62.98 o 
 -10   3   9      200.62      143.25     42.15 o 
  -9   3   9      251.05      314.84     45.07 o 
  -8   3   9      690.09      757.38     56.65 o 
  -7   3   9      634.56      631.90     50.95 o 
  -6   3   9      116.87      112.34     29.64 o 
  -5   3   9      112.88       42.89     25.27 o 
  -4   3   9      141.09      129.33     32.44 o 
  -3   3   9        9.32        3.11     19.72 o 
  -2   3   9     1075.73     1012.25     38.96 o 
  -1   3   9      312.70      374.52     20.13 o 
   0   3   9     6544.46     6410.26    121.05 o 
   1   3   9      271.19      297.41     17.68 o 
   2   3   9     1209.80     1135.11     31.96 o 
   3   3   9        0.73       -9.21     11.65 o 
   4   3   9      190.59      206.43     18.39 o 
   5   3   9       62.02       44.57     19.16 o 
   6   3   9      135.67       65.63     21.28 o 
   7   3   9      648.53      640.48     38.73 o 
   8   3   9      706.29      741.55     53.48 o 
   9   3   9      252.45      310.62     54.21 o 
  10   3   9      210.92      227.09     39.81 o 
  11   3   9      123.64       84.63     43.56 o 
 -10   4   9      135.35      154.03     59.64 o 
  -9   4   9       68.27       59.67     35.92 o 
  -8   4   9      459.04      429.18     53.67 o 
  -7   4   9      331.33      312.57     53.20 o 
  -6   4   9      393.82      426.11     52.00 o 
  -5   4   9      260.48      278.06     36.51 o 
  -4   4   9      401.08      438.31     38.94 o 
  -3   4   9      765.06      784.93     63.22 o 
  -2   4   9      976.91      961.27     37.54 o 
  -1   4   9     4467.34     4404.25     97.38 o 
   0   4   9        0.76      -15.21     10.14 o 
   1   4   9     4468.19     4348.44     87.76 o 
   2   4   9      933.38      914.76     31.22 o 
   3   4   9      809.08      776.59     27.59 o 
   4   4   9      418.86      447.82     28.98 o 
   5   4   9      315.79      330.17     27.94 o 
   6   4   9      371.58      415.56     31.46 o 
   7   4   9      350.47      356.01     31.98 o 
   8   4   9      471.98      445.85     44.07 o 
   9   4   9       88.43       72.05     34.09 o 
  10   4   9      122.59      101.60     37.20 o 
 -10   5   9      114.01      109.70     41.80 o 
  -9   5   9      250.73      230.97     44.87 o 
  -8   5   9       70.71       26.57     34.23 o 
  -7   5   9      803.54      825.88     60.30 o 
  -6   5   9      109.82       46.71     52.96 o 
  -5   5   9     1803.92     1799.20     75.76 o 
  -4   5   9      921.25      860.62     48.94 o 
  -3   5   9      498.90      560.35     51.05 o 
  -2   5   9      979.34     1004.55     39.95 o 
  -1   5   9      529.98      523.83     30.78 o 
   0   5   9     1678.90     1728.27     42.79 o 
   1   5   9      489.98      481.96     23.22 o 
   2   5   9      992.78      967.25     31.37 o 
   3   5   9      546.49      536.72     30.39 o 
   4   5   9      842.30      791.13     35.50 o 
   5   5   9     1709.17     1752.60     56.46 o 
   6   5   9      140.27      104.45     23.31 o 
   7   5   9      800.82      831.06     58.35 o 
   8   5   9       64.91       48.73     33.05 o 
   9   5   9      284.57      310.99     41.70 o 
  10   5   9       95.24       84.50     36.72 o 
 -10   6   9      106.95       93.83     42.83 o 
  -9   6   9      107.43       97.43     51.29 o 
  -8   6   9      417.76      325.07     47.65 o 
  -7   6   9      384.88      343.73     46.32 o 
  -6   6   9      452.53      564.43     49.76 o 
  -5   6   9      364.54      425.46     43.13 o 
  -4   6   9      517.29      514.60     44.09 o 
  -3   6   9     1141.30     1170.41     45.43 o 
  -2   6   9     2213.05     2232.76     69.13 o 
  -1   6   9     2360.04     2299.64     70.69 o 
   0   6   9      631.35      689.52     32.16 o 
   1   6   9     2377.66     2401.19     61.37 o 
   2   6   9     2180.12     2249.54     83.60 o 
   3   6   9     1021.36      972.49     39.36 o 
   4   6   9      560.38      539.51     33.25 o 
   5   6   9      281.57      282.18     28.37 o 
   6   6   9      375.05      395.16     39.55 o 
   7   6   9      381.37      348.05     40.27 o 
   8   6   9      399.81      373.97     42.81 o 
   9   6   9      103.56       91.99     35.45 o 
  10   6   9       87.91       66.11     37.85 o 
  -9   7   9      397.52      342.27     53.29 o 
  -8   7   9       90.79       26.60     53.67 o 
  -7   7   9      329.10      423.41     49.70 o 
  -6   7   9      317.40      310.50     43.54 o 
  -5   7   9      408.13      539.90    104.96 o 
  -4   7   9      847.36      845.83     51.01 o 
  -3   7   9        1.15      -28.40     18.93 o 
  -2   7   9      663.57      705.58     38.32 o 
  -1   7   9      440.33      530.83     34.29 o 
   0   7   9      834.01      775.78     32.15 o 
   1   7   9      441.98      472.35     48.14 o 
   2   7   9      753.22      775.89     40.36 o 
   3   7   9        4.93       13.17     22.67 o 
   4   7   9      727.84      766.83     38.30 o 
   5   7   9      373.78      385.91     42.38 o 
   6   7   9      316.82      327.48     39.97 o 
   7   7   9      313.60      338.47     41.37 o 
   8   7   9       97.32      131.03     37.16 o 
   9   7   9      380.12      333.67     46.08 o 
  -9   8   9       10.84       53.51     43.12 o 
  -8   8   9      143.27      107.51     42.25 o 
  -7   8   9      242.14      235.22     45.51 o 
  -6   8   9      454.08      466.36     50.63 o 
  -5   8   9       90.24       70.84     32.88 o 
  -4   8   9      370.73      410.37     43.61 o 
  -3   8   9      595.84      691.43     61.49 o 
  -2   8   9      180.88      147.10     25.41 o 
  -1   8   9     2977.87     3034.61     87.91 o 
   0   8   9      257.57      290.85     29.88 o 
   1   8   9     3032.70     2918.18     88.94 o 
   2   8   9      223.22      168.67     28.24 o 
   3   8   9      574.30      661.27     43.22 o 
   4   8   9      407.58      412.54    103.29 o 
   5   8   9      129.04       90.42     40.45 o 
   6   8   9      525.15      514.94     58.69 o 
   7   8   9      232.13      186.05     48.75 o 
   8   8   9      177.75      123.99     49.54 o 
   9   8   9       19.45       -9.55     46.46 o 
  -8   9   9       13.90       36.02     42.02 o 
  -7   9   9      437.08      328.77     50.25 o 
  -6   9   9      177.84      140.23     38.02 o 
  -5   9   9      605.36      690.46     67.27 o 
  -4   9   9      895.40      886.73     56.19 o 
  -3   9   9      805.69      869.40     45.02 o 
  -2   9   9      668.92      653.20     40.09 o 
  -1   9   9      534.49      595.87     48.60 o 
   0   9   9        4.04      -29.62     19.75 o 
   1   9   9      567.96      641.09     40.22 o 
   2   9   9      619.30      663.37     43.36 o 
   3   9   9      870.04      982.16     83.73 o 
   4   9   9      886.51      956.94     66.35 o 
   5   9   9      589.17      477.92     78.72 o 
   6   9   9      198.77      100.91     47.57 o 
   7   9   9      458.78      402.47    100.91 o 
   8   9   9        7.48      -15.22     55.34 o 
  -8  10   9       79.79       80.33     46.12 o 
  -7  10   9      102.16       80.39     39.65 o 
  -6  10   9      379.85      375.08     51.00 o 
  -5  10   9      409.08      412.03     49.17 o 
  -4  10   9      206.63      242.30     33.08 o 
  -3  10   9      419.29      482.70     39.21 o 
  -2  10   9      230.78      164.02     35.11 o 
  -1  10   9      151.00      113.74     34.69 o 
   0  10   9      284.59      297.83     77.77 o 
   1  10   9      197.48      167.58     32.98 o 
   2  10   9      273.29      265.52     43.47 o 
   3  10   9      435.80      400.67     52.84 o 
   4  10   9      163.99       94.70     48.90 o 
   5  10   9      423.29      446.19     58.51 o 
   6  10   9      338.79      399.04     61.37 o 
   7  10   9       97.41       58.42     71.09 o 
   8  10   9       86.32       -0.76     71.09 o 
  -7  11   9      439.35      494.08    156.49 o 
  -6  11   9       53.96       51.47     38.17 o 
  -5  11   9      303.42      337.74     48.08 o 
  -4  11   9      257.70      284.30     58.69 o 
  -3  11   9       17.29        3.12     39.84 o 
  -2  11   9      440.87      483.24     50.13 o 
  -1  11   9      394.49      400.83     64.41 o 
   0  11   9      126.12      130.29     36.99 o 
   1  11   9      340.23      387.56     71.09 o 
   2  11   9      426.49      463.47     76.10 o 
   3  11   9       15.18      -33.33     70.85 o 
   4  11   9      289.98      326.53     52.94 o 
   5  11   9      324.66      237.04     70.85 o 
   6  11   9       49.44       14.07     46.54 o 
   7  11   9      428.89      360.56     65.09 o 
  -6  12   9       57.91       62.03     40.00 o 
  -5  12   9       70.56       88.26     40.12 o 
  -4  12   9       56.07       72.69     70.37 o 
  -3  12   9      122.98      114.79     37.97 o 
  -2  12   9       82.53      114.67     52.72 o 
  -1  12   9      442.95      457.58    131.92 o 
   0  12   9       35.80      121.18     54.87 o 
   1  12   9      445.72      514.28     56.34 o 
   2  12   9       59.98       71.77     40.19 o 
   3  12   9      118.68      105.46     57.01 o 
   4  12   9       59.30       43.25     44.35 o 
   5  12   9       64.23       34.97     46.83 o 
   6  12   9       68.00      -11.82     49.56 o 
  -5  13   9       25.43      -18.13     53.44 o 
  -4  13   9       55.04       75.30     38.44 o 
  -3  13   9      143.81      159.17     84.45 o 
  -2  13   9       95.63       85.78     38.54 o 
  -1  13   9      195.36      166.03     64.41 o 
   0  13   9      174.07      143.61     61.07 o 
   1  13   9      206.38      243.32     73.47 o 
   2  13   9      109.42      127.31     45.22 o 
   3  13   9      121.80      154.57     48.19 o 
   4  13   9       82.44       85.26     47.14 o 
   5  13   9       39.47        7.93     49.59 o 
  -2  14   9       38.32      177.96     64.41 o 
  -1  14   9       12.38       65.36     61.07 o 
   0  14   9       24.51       95.42     58.68 o 
   1  14   9       16.09        8.59     58.68 o 
   2  14   9       32.78      -36.74     60.59 o 
   0   0  10      432.46      390.74     47.23 o 
   1   0  10      108.69      116.31     16.67 o 
   2   0  10     1062.36      983.21     48.75 o 
   3   0  10      218.57      211.08     31.76 o 
   4   0  10     1697.84     1790.00     60.17 o 
   5   0  10     2109.69     2210.73     74.07 o 
   6   0  10      688.21      808.13     44.90 o 
   7   0  10     1353.34     1368.44     56.92 o 
   8   0  10       23.23       20.15     33.58 o 
   9   0  10      124.82      194.49     47.21 o 
  10   0  10       21.22       43.17     33.50 o 
 -10   1  10       96.80      118.32     61.07 o 
  -9   1  10      304.27      287.69     65.36 o 
  -8   1  10     1428.53     1538.06     80.04 o 
  -7   1  10      248.63      245.07     32.88 o 
  -6   1  10     1230.58     1303.18     65.84 o 
  -5   1  10      525.92      634.79     46.50 o 
  -4   1  10      933.98      922.13     50.57 o 
  -3   1  10      137.96      120.99     25.63 o 
  -2   1  10      166.21      191.01     28.38 o 
  -1   1  10      314.04      348.86     26.63 o 
   0   1  10       40.50       24.17     32.92 o 
   1   1  10      348.46      361.73     20.22 o 
   2   1  10      114.70      117.96     15.98 o 
   3   1  10      134.35       96.50     17.19 o 
   4   1  10      941.28      971.82     42.16 o 
   5   1  10      511.40      553.70     36.90 o 
   6   1  10     1353.91     1448.01     55.66 o 
   7   1  10      234.55      229.19     40.57 o 
   8   1  10     1396.54     1343.43     62.55 o 
   9   1  10      298.56      315.28     54.30 o 
  10   1  10      101.25       93.89     35.01 o 
 -10   2  10      132.03      104.48     60.11 o 
  -9   2  10       24.10       23.45     47.71 o 
  -8   2  10        8.72       -1.30     30.65 o 
  -7   2  10      169.55      139.80     49.14 o 
  -6   2  10        4.27      -28.07     24.96 o 
  -5   2  10      256.27      293.92     35.90 o 
  -4   2  10      395.08      481.56     41.09 o 
  -3   2  10      411.61      434.71     41.51 o 
  -2   2  10     1930.75     1843.94     57.70 o 
  -1   2  10       24.93       -7.30     14.81 o 
   0   2  10     8909.28     8922.77    211.80 o 
   1   2  10       27.21        3.12     10.71 o 
   2   2  10     1941.10     1920.16     46.11 o 
   3   2  10      449.93      461.61     23.55 o 
   4   2  10      468.68      547.41     26.71 o 
   5   2  10      233.57      219.29     21.35 o 
   6   2  10        3.13      -19.52     18.82 o 
   7   2  10      155.54      116.43     25.52 o 
   8   2  10       12.82       38.74     30.51 o 
   9   2  10       22.95       28.32     33.14 o 
  10   2  10      145.33      161.11     40.00 o 
 -10   3  10      188.29      179.12     46.20 o 
  -9   3  10        0.49      -26.11     32.72 o 
  -8   3  10     1154.14     1164.60     64.60 o 
  -7   3  10      183.83      112.73     33.83 o 
  -6   3  10      627.49      719.82     50.33 o 
  -5   3  10      393.35      518.64     44.62 o 
  -4   3  10     1143.24     1213.61    165.79 o 
  -3   3  10      842.75      803.68     47.54 o 
  -2   3  10      627.24      604.12     30.55 o 
  -1   3  10      724.72      758.57     36.21 o 
   0   3  10      445.89      443.86     24.61 o 
   1   3  10      715.85      716.78     29.53 o 
   2   3  10      603.91      584.11     24.76 o 
   3   3  10      861.32      847.25     29.72 o 
   4   3  10     1107.33     1121.05     42.78 o 
   5   3  10      439.28      456.10     31.18 o 
   6   3  10      580.77      673.33     37.55 o 
   7   3  10      184.37      164.54     27.25 o 
   8   3  10     1074.53      995.82     46.80 o 
   9   3  10        1.30       15.87     35.50 o 
  10   3  10      183.14      166.71     39.85 o 
 -10   4  10      348.78      355.21     53.45 o 
  -9   4  10       44.07       26.14     51.53 o 
  -8   4  10        5.76      -10.95     42.70 o 
  -7   4  10      187.53      184.88     37.94 o 
  -6   4  10      277.29      242.65     38.72 o 
  -5   4  10       55.89        4.05     26.13 o 
  -4   4  10     1059.59     1023.98     56.19 o 
  -3   4  10        6.24       41.56     24.86 o 
  -2   4  10     1427.98     1468.74     64.89 o 
  -1   4  10      985.65     1023.14     60.11 o 
   0   4  10     3183.10     2999.86     72.68 o 
   1   4  10      933.57      912.66     34.08 o 
   2   4  10     1385.33     1357.00     38.37 o 
   3   4  10        1.82       -8.42     13.70 o 
   4   4  10     1140.99     1109.61     41.50 o 
   5   4  10       51.89       54.24     20.64 o 
   6   4  10      259.77      230.49     27.70 o 
   7   4  10      201.05      161.61     29.92 o 
   8   4  10        5.99        0.85     23.80 o 
   9   4  10       51.95       64.90     33.87 o 
  10   4  10      322.16      316.31     46.27 o 
 -10   5  10      298.27      307.76     86.83 o 
  -9   5  10       84.05       86.05     53.20 o 
  -8   5  10      979.17     1011.99     88.50 o 
  -7   5  10      403.46      389.55     48.79 o 
  -6   5  10     1168.72     1149.93     63.93 o 
  -5   5  10      166.37       64.04     30.08 o 
  -4   5  10       98.74      106.29     31.24 o 
  -3   5  10       87.83       62.93     28.13 o 
  -2   5  10      282.27      286.02     34.21 o 
  -1   5  10      470.79      432.05     38.80 o 
   0   5  10       82.99       78.74     18.22 o 
   1   5  10      450.05      443.83     26.60 o 
   2   5  10      220.26      228.83     19.85 o 
   3   5  10       76.19       57.89     19.47 o 
   4   5  10      114.16       85.63     23.14 o 
   5   5  10      182.03      169.61     25.05 o 
   6   5  10     1094.30     1132.70     46.89 o 
   7   5  10      432.25      438.51     42.28 o 
   8   5  10      956.65     1045.04     60.79 o 
   9   5  10       78.46       87.90     35.92 o 
  10   5  10      274.40      213.09     42.95 o 
  -9   6  10       10.27      -30.30     44.85 o 
  -8   6  10       46.31       35.92     39.12 o 
  -7   6  10       55.09       55.07     35.54 o 
  -6   6  10      151.02      156.05     38.18 o 
  -5   6  10      136.84       92.50     33.75 o 
  -4   6  10      220.77      148.00     34.09 o 
  -3   6  10       50.66       59.78     27.03 o 
  -2   6  10     2191.75     2206.77     90.41 o 
  -1   6  10      267.27      270.95     46.43 o 
   0   6  10     2560.54     2754.46     81.09 o 
   1   6  10      249.78      230.95     23.25 o 
   2   6  10     2242.34     2303.89     63.49 o 
   3   6  10       32.17       21.96     19.65 o 
   4   6  10      320.74      327.82     28.57 o 
   5   6  10      136.10      133.78     26.18 o 
   6   6  10      176.93      131.44     26.74 o 
   7   6  10       51.10       -3.57     28.71 o 
   8   6  10       44.20       35.15     33.40 o 
   9   6  10        9.55      -28.07     32.09 o 
  -9   7  10       14.34       13.61     42.18 o 
  -8   7  10      295.53      369.83     52.98 o 
  -7   7  10       57.81       57.86     38.63 o 
  -6   7  10     1053.28     1011.65     66.66 o 
  -5   7  10      231.97      205.18     45.80 o 
  -4   7  10      842.59      971.98     56.48 o 
  -3   7  10      639.54      786.92     52.11 o 
  -2   7  10     1292.72     1347.24     86.83 o 
  -1   7  10      120.59      133.17     24.62 o 
   0   7  10        0.80      -14.76     19.22 o 
   1   7  10      126.94      142.28     33.55 o 
   2   7  10     1268.54     1330.67     53.51 o 
   3   7  10      692.23      756.21     38.25 o 
   4   7  10      850.84      867.51     41.37 o 
   5   7  10      263.07      286.02     30.38 o 
   6   7  10     1156.58     1137.46     57.78 o 
   7   7  10       56.62       61.16     34.09 o 
   8   7  10      347.67      331.44     45.50 o 
   9   7  10        7.00      -13.59     35.55 o 
  -9   8  10       36.93      -25.67     41.59 o 
  -8   8  10       45.15       68.40     42.41 o 
  -7   8  10      191.04      188.46     43.94 o 
  -6   8  10      284.45      356.23     48.36 o 
  -5   8  10        4.48      -18.95     29.88 o 
  -4   8  10      248.13      225.93     38.92 o 
  -3   8  10      401.42      359.04     56.30 o 
  -2   8  10     1136.75     1129.49     60.18 o 
  -1   8  10      346.16      362.55     32.17 o 
   0   8  10      839.97      939.41     59.64 o 
   1   8  10      375.18      383.24     42.89 o 
   2   8  10     1120.87     1187.16     51.43 o 
   3   8  10      354.43      302.08     34.34 o 
   4   8  10      186.93      165.68     31.89 o 
   5   8  10        2.04      -52.42     34.94 o 
   6   8  10      273.59      282.51     52.10 o 
   7   8  10      198.85      166.78     38.93 o 
   8   8  10       40.87       26.29     53.67 o 
   9   8  10       41.66        2.14     49.71 o 
  -8   9  10      190.73      201.17     51.42 o 
  -7   9  10      162.83      169.09     46.24 o 
  -6   9  10      825.23      833.24     65.56 o 
  -5   9  10      419.39      387.66     48.11 o 
  -4   9  10      174.50      221.87     41.12 o 
  -3   9  10       63.89       28.67     50.33 o 
  -2   9  10       36.91       53.93     25.34 o 
  -1   9  10      368.99      331.47     41.82 o 
   0   9  10      527.62      515.22     47.89 o 
   1   9  10      387.83      295.54     42.65 o 
   2   9  10       22.84      -33.70     32.76 o 
   3   9  10       87.51       37.15     46.12 o 
   4   9  10      174.21      122.45     42.50 o 
   5   9  10      409.54      481.36     59.20 o 
   6   9  10      804.14      835.88     82.54 o 
   7   9  10      163.18       69.08     86.35 o 
   8   9  10      173.91      119.06     52.66 o 
  -7  10  10      258.60      283.08     51.56 o 
  -6  10  10       64.89       93.25     40.34 o 
  -5  10  10      112.31       44.40     37.21 o 
  -4  10  10      208.19      183.34     51.53 o 
  -3  10  10       70.64       48.76     57.49 o 
  -2  10  10      515.44      607.26     52.36 o 
  -1  10  10      130.58      108.39     48.66 o 
   0  10  10      474.88      580.65     51.76 o 
   1  10  10      137.86       87.17     44.85 o 
   2  10  10      471.16      432.82     51.08 o 
   3  10  10       46.00        5.65     36.57 o 
   4  10  10      202.61      182.87     47.20 o 
   5  10  10      102.34       68.30     43.52 o 
   6  10  10       52.35       -6.60     58.68 o 
   7  10  10      253.12      103.26     52.11 o 
  -6  11  10      333.64      341.06     52.24 o 
  -5  11  10       33.27       13.30     39.46 o 
  -4  11  10      167.83      225.68     49.38 o 
  -3  11  10      124.87      127.39     50.57 o 
  -2  11  10       65.21       58.30     59.88 o 
  -1  11  10      280.68      246.67     42.15 o 
   0  11  10      149.68      188.36     40.40 o 
   1  11  10      276.00      191.80     40.14 o 
   2  11  10       75.22      112.12     63.45 o 
   3  11  10      149.49       79.09     42.00 o 
   4  11  10      149.49       75.01     56.30 o 
   5  11  10       20.19       15.83     45.04 o 
   6  11  10      339.86      205.55     57.35 o 
  -5  12  10       22.48      -13.36     48.66 o 
  -4  12  10       47.14       50.57     52.00 o 
  -3  12  10      102.73       27.67     49.62 o 
  -2  12  10      248.49      237.70     43.69 o 
  -1  12  10      378.88      337.62     55.10 o 
   0  12  10      481.37      395.04     73.47 o 
   1  12  10      385.57      511.93     83.02 o 
   2  12  10      227.08      111.64     65.36 o 
   3  12  10      102.11       50.57     65.36 o 
   4  12  10       61.67       44.62     72.04 o 
   5  12  10       32.16       -9.66     49.62 o 
  -4  13  10        8.49       35.31     53.44 o 
  -3  13  10       25.54       -6.20     51.53 o 
  -2  13  10       90.85      144.34     68.23 o 
  -1  13  10       20.05       83.49     56.77 o 
   0  13  10      211.85      172.23     64.89 o 
   1  13  10       19.97      115.46     64.89 o 
   2  13  10      106.93       28.63     61.07 o 
   3  13  10       14.66      -18.61     62.50 o 
   4  13  10       17.82       88.23     50.48 o 
  -1  14  10       71.50      187.02     69.66 o 
   0  14  10       40.51       76.34     62.98 o 
   1  14  10       66.53      -13.36     60.11 o 
   1   0  11     3014.28     3115.83    106.77 o 
   2   0  11     1533.95     1524.16     65.56 o 
   3   0  11     1466.93     1405.67     63.90 o 
   4   0  11     1395.21     1434.88     54.02 o 
   5   0  11      128.91      121.89     26.47 o 
   6   0  11     2031.73     2273.59     77.21 o 
   7   0  11      787.39      796.11     49.59 o 
   8   0  11      705.76      673.08     67.27 o 
   9   0  11        9.73       22.88     40.22 o 
  10   0  11        6.03       14.42     52.49 o 
 -10   1  11      166.41      104.01     62.50 o 
  -9   1  11      220.95      311.07     69.18 o 
  -8   1  11      157.65      172.15     42.07 o 
  -7   1  11      196.27      192.38     44.61 o 
  -6   1  11      278.13      219.59     37.90 o 
  -5   1  11      652.53      745.29     50.74 o 
  -4   1  11      936.40     1034.44     75.62 o 
  -3   1  11      358.65      403.55     96.61 o 
  -2   1  11     1163.45     1219.85     61.08 o 
  -1   1  11       20.99       10.17     17.46 o 
   0   1  11     4204.73     4107.92    133.26 o 
   1   1  11       28.06      -26.29     21.08 o 
   2   1  11     1357.99     1318.57     59.57 o 
   3   1  11      297.55      252.86     27.82 o 
   4   1  11     1125.17     1112.22     39.99 o 
   5   1  11      630.60      654.36     63.15 o 
   6   1  11      297.98      287.59     32.40 o 
   7   1  11      215.85      205.67     42.11 o 
   8   1  11      163.42      194.97     36.17 o 
   9   1  11      211.95      185.95     37.61 o 
  10   1  11      214.31      215.53     41.57 o 
 -10   2  11       86.49      130.25     64.41 o 
  -9   2  11      137.39      116.89     60.11 o 
  -8   2  11      871.94      960.99     67.16 o 
  -7   2  11      191.01      174.20     37.95 o 
  -6   2  11      869.64      924.60     55.97 o 
  -5   2  11      492.40      582.61     47.87 o 
  -4   2  11      380.67      403.82     42.26 o 
  -3   2  11      584.92      605.95     45.85 o 
  -2   2  11      504.23      491.04     31.11 o 
  -1   2  11     1105.33     1080.97     42.19 o 
   0   2  11      481.75      533.67     32.82 o 
   1   2  11     1011.41      978.29     42.58 o 
   2   2  11      523.08      556.57     28.70 o 
   3   2  11      565.13      572.31     27.21 o 
   4   2  11      446.64      480.57     29.52 o 
   5   2  11      503.91      511.06     30.33 o 
   6   2  11      918.22      963.84     42.06 o 
   7   2  11      191.13      208.90     33.31 o 
   8   2  11      857.76      868.91     52.85 o 
   9   2  11      149.46      124.87     29.89 o 
  10   2  11       55.31       87.06     37.87 o 
 -10   3  11      255.50      271.95     76.34 o 
  -9   3  11      223.34      204.98     63.69 o 
  -8   3  11      119.54      129.25     40.98 o 
  -7   3  11      245.48      277.56     43.57 o 
  -6   3  11      312.83      298.58     41.82 o 
  -5   3  11      614.06      728.27     69.18 o 
  -4   3  11      556.01      615.08     48.86 o 
  -3   3  11      407.70      356.24     39.29 o 
  -2   3  11     1352.73     1441.68     50.71 o 
  -1   3  11        5.73      -11.75     16.96 o 
   0   3  11     5847.48     5808.93    146.62 o 
   1   3  11        9.10       -3.00     17.72 o 
   2   3  11     1358.55     1398.84     44.13 o 
   3   3  11      368.05      375.90     23.88 o 
   4   3  11      562.86      583.13     29.93 o 
   5   3  11      659.44      728.57     37.65 o 
   6   3  11      271.11      196.89     30.92 o 
   7   3  11      285.29      299.28     32.23 o 
   8   3  11      115.17      167.90     30.63 o 
   9   3  11      213.98      187.30     33.36 o 
  10   3  11      249.16      204.67     41.83 o 
 -10   4  11      155.10      113.19     57.49 o 
  -9   4  11       83.18       76.16     93.75 o 
  -8   4  11      609.97      660.96     60.01 o 
  -7   4  11      136.79      110.93     36.43 o 
  -6   4  11      786.03      836.15     61.51 o 
  -5   4  11       72.80       99.00     33.06 o 
  -4   4  11      187.62      148.30     33.61 o 
  -3   4  11      111.65       86.07     29.75 o 
  -2   4  11       14.69       -5.07     25.05 o 
  -1   4  11     1141.40     1111.70     45.29 o 
   0   4  11      216.16      225.24     46.01 o 
   1   4  11     1194.10     1190.15     55.50 o 
   2   4  11        7.18      -23.16     15.70 o 
   3   4  11      150.09      177.64     19.69 o 
   4   4  11      259.61      311.17     38.70 o 
   5   4  11       89.30       43.26     21.85 o 
   6   4  11      736.14      839.40     44.11 o 
   7   4  11      139.49       51.78     26.49 o 
   8   4  11      569.38      545.12     41.71 o 
   9   4  11       88.66       47.51     34.48 o 
  10   4  11      157.16      149.94     41.46 o 
  -9   5  11       28.56       41.96     40.82 o 
  -8   5  11        2.22      -33.59     48.43 o 
  -7   5  11      167.63      191.09     72.52 o 
  -6   5  11        8.45        9.97     42.70 o 
  -5   5  11       29.30       41.27     31.02 o 
  -4   5  11      669.33      814.33     87.79 o 
  -3   5  11      214.29      194.04     34.67 o 
  -2   5  11      896.51      922.03     52.94 o 
  -1   5  11      424.87      430.49     41.48 o 
   0   5  11     1101.68     1094.77     45.36 o 
   1   5  11      419.99      402.05     27.46 o 
   2   5  11      860.27      842.41     35.88 o 
   3   5  11      209.08      200.05     24.24 o 
   4   5  11      771.38      770.15     38.15 o 
   5   5  11       49.03       22.66     21.61 o 
   6   5  11        4.38       -0.77     23.60 o 
   7   5  11      167.53      202.24     30.77 o 
   8   5  11        4.30       -2.80     31.51 o 
   9   5  11       28.14       -4.02     33.81 o 
  -9   6  11        5.80       41.47     49.14 o 
  -8   6  11      318.18      183.67     46.91 o 
  -7   6  11       94.20       53.35     38.95 o 
  -6   6  11      588.44      698.41     60.39 o 
  -5   6  11        5.86      -14.77     29.84 o 
  -4   6  11       81.30       87.79     39.84 o 
  -3   6  11      251.59      226.25     37.50 o 
  -2   6  11       91.36       64.55     35.31 o 
  -1   6  11        3.26      -32.07     38.17 o 
   0   6  11       15.36        5.25     36.50 o 
   1   6  11        1.40        4.37     18.14 o 
   2   6  11       60.42       39.23     28.88 o 
   3   6  11      214.86      170.87     35.89 o 
   4   6  11       74.29       73.87     22.73 o 
   5   6  11       11.60       -7.08     21.36 o 
   6   6  11      662.17      773.88     76.99 o 
   7   6  11      116.95       15.22     41.82 o 
   8   6  11      340.33      317.45     44.61 o 
   9   6  11        2.74      -44.15     33.98 o 
  -9   7  11      152.71      144.01     48.91 o 
  -8   7  11      108.47      182.14     47.89 o 
  -7   7  11      232.58      314.23    115.22 o 
  -6   7  11      164.03      154.82     48.90 o 
  -5   7  11       99.64       79.70     36.27 o 
  -4   7  11       77.17       39.14     30.94 o 
  -3   7  11      272.54      286.38     39.98 o 
  -2   7  11      586.64      572.52     48.55 o 
  -1   7  11      360.95      413.72     42.34 o 
   0   7  11      238.81      287.69     46.76 o 
   1   7  11      384.65      428.43     77.05 o 
   2   7  11      516.77      491.92     77.29 o 
   3   7  11      312.37      262.80     31.71 o 
   4   7  11       42.73       50.28     23.39 o 
   5   7  11       93.85       24.91     23.83 o 
   6   7  11      135.00      126.06     34.89 o 
   7   7  11      214.64      226.64     41.40 o 
   8   7  11       97.38       55.95     37.76 o 
   9   7  11      130.84       53.82     39.98 o 
  -8   8  11      257.30      301.09     53.78 o 
  -7   8  11       53.64      105.66     43.20 o 
  -6   8  11      529.73      510.43     65.60 o 
  -5   8  11      241.39      131.29     38.86 o 
  -4   8  11      326.38      324.03     44.15 o 
  -3   8  11       66.62       22.13     48.90 o 
  -2   8  11      162.15      148.57     55.82 o 
  -1   8  11       30.56      -25.73     30.53 o 
   0   8  11      202.80      237.04     37.92 o 
   1   8  11       20.86      -15.35     28.88 o 
   2   8  11      173.60      135.74     45.56 o 
   3   8  11       70.87       37.70     34.38 o 
   4   8  11      333.69      353.15     57.49 o 
   5   8  11      227.74      159.63     46.20 o 
   6   8  11      527.29      485.58     67.11 o 
   7   8  11       57.11        8.53     34.99 o 
   8   8  11      246.84      164.56     43.69 o 
  -7   9  11       64.93       33.15     43.13 o 
  -6   9  11       29.43      -16.34     37.94 o 
  -5   9  11      121.49       88.77     39.38 o 
  -4   9  11      134.97      105.25     38.02 o 
  -3   9  11       47.29       75.25     34.18 o 
  -2   9  11      639.80      635.75     53.47 o 
  -1   9  11       25.75      -13.36     41.51 o 
   0   9  11      575.97      634.49     53.29 o 
   1   9  11       37.59      -10.79     30.81 o 
   2   9  11      539.85      534.56     90.41 o 
   3   9  11       40.58        6.36     34.94 o 
   4   9  11      125.90      111.94     42.70 o 
   5   9  11      116.90       78.17     43.35 o 
   6   9  11       40.61        5.75     44.28 o 
   7   9  11       82.24      -25.05    113.79 o 
  -7  10  11      116.06      143.45     47.86 o 
  -6  10  11      146.61      198.90     47.69 o 
  -5  10  11      105.74       75.69     54.39 o 
  -4  10  11      133.06      199.12     42.96 o 
  -3  10  11      224.70      121.18     50.57 o 
  -2  10  11      292.70      321.56     63.45 o 
  -1  10  11      323.39      198.47     55.34 o 
   0  10  11      175.88      157.63     67.27 o 
   1  10  11      314.46      249.51     44.47 o 
   2  10  11      243.88      204.09     41.50 o 
   3  10  11      216.50      205.63     71.09 o 
   4  10  11      116.62       60.11     65.84 o 
   5  10  11       85.34       36.77     45.04 o 
   6  10  11      163.92      105.36     52.46 o 
   7  10  11      110.21      130.78     57.18 o 
  -6  11  11       78.20       26.41     42.02 o 
  -5  11  11       62.74       66.70     42.30 o 
  -4  11  11      236.42      163.64     54.87 o 
  -3  11  11       87.95       54.39     51.05 o 
  -2  11  11      270.13      236.16     60.11 o 
  -1  11  11      427.42      568.22     73.47 o 
   0  11  11      323.36      325.85     47.02 o 
   1  11  11      441.66      494.89    175.81 o 
   2  11  11      269.01      268.61     73.47 o 
   3  11  11      117.63       45.80     62.98 o 
   4  11  11      245.23      109.73     72.52 o 
   5  11  11       80.68      -69.18     68.70 o 
   6  11  11       92.63       63.76    115.70 o 
  -5  12  11       17.48        7.63     53.91 o 
  -4  12  11       87.06      102.58     54.39 o 
  -3  12  11       81.10       55.34     51.05 o 
  -2  12  11       30.86      -32.92     50.57 o 
  -1  12  11       63.46       46.28     52.00 o 
   0  12  11       42.35       83.97     39.80 o 
   1  12  11       56.17       82.06     60.11 o 
   2  12  11       20.95       45.80     60.11 o 
   3  12  11       78.40      -19.56     63.45 o 
   4  12  11       88.13       80.63     71.56 o 
   5  12  11        5.67      -17.18     72.52 o 
  -3  13  11      131.93      145.04     64.89 o 
  -2  13  11      398.28      479.01     80.15 o 
   0  13  11      133.18       87.79     59.64 o 
   1  13  11      173.67      248.57     74.43 o 
   2  13  11      431.58      343.51     82.06 o 
   3  13  11      111.43       -3.82     69.66 o 
   0   0  12      692.40      728.05     66.79 o 
   1   0  12        2.08      -15.92     22.77 o 
   2   0  12       38.36       38.79     46.04 o 
   3   0  12        5.66      -23.77     25.27 o 
   4   0  12       11.48      -38.18     25.46 o 
   5   0  12       55.46       53.76     25.79 o 
   6   0  12      423.87      439.67     39.90 o 
   7   0  12      363.63      354.42     71.33 o 
   8   0  12       90.62       93.00     41.57 o 
   9   0  12      712.29      597.88     66.35 o 
  10   0  12        3.17       90.42     43.41 o 
 -10   1  12       11.35      126.91     67.27 o 
  -9   1  12      145.53      116.41     61.07 o 
  -8   1  12      138.07      137.88     60.11 o 
  -7   1  12       40.93        4.23     39.60 o 
  -6   1  12      381.55      611.99     52.78 o 
  -5   1  12       74.40       61.23     32.04 o 
  -4   1  12      171.66      111.78     33.16 o 
  -3   1  12      441.95      504.22     45.11 o 
  -2   1  12      584.57      645.44     49.25 o 
  -1   1  12     1436.12     1441.67     52.74 o 
   0   1  12        6.96      -25.60     17.07 o 
   1   1  12     1382.95     1519.98     66.77 o 
   2   1  12      612.01      650.06     46.89 o 
   3   1  12      436.76      424.10     78.01 o 
   4   1  12      213.21      208.73     31.95 o 
   5   1  12       41.97        4.79     33.61 o 
   6   1  12      354.66      291.22     45.37 o 
   7   1  12       46.13       -0.79     32.54 o 
   8   1  12      110.59      126.96     33.78 o 
   9   1  12      125.06      139.45     37.98 o 
  10   1  12        4.92       49.34     39.80 o 
 -10   2  12        4.46       -3.34     59.16 o 
  -9   2  12      269.71      236.16     72.52 o 
  -8   2  12       34.10       16.66     36.60 o 
  -7   2  12      423.31      358.37     65.36 o 
  -6   2  12      476.53      535.14     51.53 o 
  -5   2  12      754.75      905.44     68.70 o 
  -4   2  12       92.77      106.32     32.52 o 
  -3   2  12      432.51      486.30     45.51 o 
  -2   2  12      805.91      845.50     53.11 o 
  -1   2  12      269.65      340.63     29.62 o 
   0   2  12       56.27       57.16     26.74 o 
   1   2  12      308.90      314.80     29.74 o 
   2   2  12      906.74      897.36     41.77 o 
   3   2  12      400.03      386.55     33.23 o 
   4   2  12       84.33       78.68     20.99 o 
   5   2  12      719.41      733.92     38.96 o 
   6   2  12      443.40      523.93     36.62 o 
   7   2  12      380.74      452.10     72.86 o 
   8   2  12       33.79       71.74     26.94 o 
   9   2  12      230.57      269.42     37.05 o 
  10   2  12        7.46       51.03     30.72 o 
  -9   3  12       46.04       -7.01     77.05 o 
  -8   3  12      129.10      148.42     50.33 o 
  -7   3  12       98.89       88.47     37.95 o 
  -6   3  12      194.24      193.57     40.19 o 
  -5   3  12       78.32       37.22     31.98 o 
  -4   3  12       79.66       12.36     29.84 o 
  -3   3  12      446.32      435.11     45.33 o 
  -2   3  12       43.44       29.98     29.15 o 
  -1   3  12     1447.44     1439.81     52.53 o 
   0   3  12     1106.06     1170.56     54.26 o 
   1   3  12     1304.19     1291.55     50.95 o 
   2   3  12       38.36        1.12     20.10 o 
   3   3  12      483.46      536.95     36.41 o 
   4   3  12       79.03       56.47     24.47 o 
   5   3  12       76.88       37.90     22.15 o 
   6   3  12      183.94      179.14     46.69 o 
   7   3  12       99.66       63.34     26.52 o 
   8   3  12      136.45      134.48     33.55 o 
   9   3  12       61.51       24.74     29.96 o 
  -9   4  12      224.82      195.39     50.26 o 
  -8   4  12      104.82      216.93    101.38 o 
  -7   4  12      803.90      891.43     67.29 o 
  -6   4  12      114.20      119.85     56.30 o 
  -5   4  12      549.20      706.87     56.78 o 
  -4   4  12      346.52      427.76    102.34 o 
  -3   4  12      408.30      415.84     44.36 o 
  -2   4  12      802.62      848.98     59.64 o 
  -1   4  12       25.54      -18.94     22.91 o 
   0   4  12     1756.14     1754.54     61.23 o 
   1   4  12       30.67        4.07     24.24 o 
   2   4  12      831.25      807.16     45.79 o 
   3   4  12      377.36      342.65     33.41 o 
   4   4  12      370.07      343.80     34.85 o 
   5   4  12      572.40      593.48     38.26 o 
   6   4  12      133.66      147.92     28.48 o 
   7   4  12      856.06      840.86     64.11 o 
   8   4  12      119.49      156.30     33.22 o 
   9   4  12      233.06      248.61     44.45 o 
  -9   5  12       70.14       -4.16     41.98 o 
  -8   5  12       18.57       18.02     70.85 o 
  -7   5  12        3.17        4.04     38.35 o 
  -6   5  12      221.42      240.98     45.24 o 
  -5   5  12      117.63      119.64     38.94 o 
  -4   5  12      786.37      868.46     61.03 o 
  -3   5  12      854.46      945.75     78.72 o 
  -2   5  12      246.40      248.17     45.80 o 
  -1   5  12     1399.48     1495.16     67.77 o 
   0   5  12      820.07      889.13     43.22 o 
   1   5  12     1268.94     1234.71     51.87 o 
   2   5  12      277.50      285.63     37.95 o 
   3   5  12      844.70      873.09     46.47 o 
   4   5  12      761.79      746.06     44.80 o 
   5   5  12      112.47       85.92     34.43 o 
   6   5  12      216.43      235.40     32.05 o 
   7   5  12        4.31      -33.84     24.95 o 
   8   5  12       18.64       -7.52     33.72 o 
   9   5  12       60.14       64.96     39.08 o 
  -9   6  12      283.91      250.56     54.29 o 
  -8   6  12       85.95       68.24     45.43 o 
  -7   6  12      686.24      805.90     77.53 o 
  -6   6  12      167.24       92.61     73.47 o 
  -5   6  12      851.76      958.83     63.75 o 
  -4   6  12      158.20      141.90     39.04 o 
  -3   6  12      107.36      142.61     40.79 o 
  -2   6  12       55.83       35.82     29.54 o 
  -1   6  12      495.93      577.09    133.35 o 
   0   6  12       32.47       10.50     27.78 o 
   1   6  12      509.97      463.38     52.48 o 
   2   6  12       31.39       40.05     28.83 o 
   3   6  12      116.44       98.91     27.20 o 
   4   6  12      144.73      113.87     28.59 o 
   5   6  12      826.38      833.38     51.80 o 
   6   6  12      170.12      110.59     29.21 o 
   7   6  12      638.05      595.24     55.29 o 
   8   6  12       87.51       24.88     35.43 o 
   9   6  12      231.99      197.22     44.68 o 
  -8   7  12      128.34      152.65     49.14 o 
  -7   7  12      102.65      101.10     45.09 o 
  -6   7  12       77.24       67.29     69.66 o 
  -5   7  12       63.10       96.95     39.36 o 
  -4   7  12      409.77      454.56    151.24 o 
  -3   7  12      388.35      463.14    107.82 o 
  -2   7  12      136.78      125.38     87.55 o 
  -1   7  12      908.99     1025.49    104.48 o 
   0   7  12       20.66       -0.48     39.60 o 
   1   7  12      892.08      946.56     81.11 o 
   2   7  12      113.21       88.03     32.89 o 
   3   7  12      440.35      394.40     43.71 o 
   4   7  12      383.83      235.77     49.84 o 
   5   7  12       60.30       19.74     28.85 o 
   6   7  12       90.76       61.55     34.93 o 
   7   7  12      105.52       81.50     37.49 o 
   8   7  12      134.49       30.58     52.62 o 
  -8   8  12       30.28       75.33     51.29 o 
  -7   8  12      375.83      406.05     58.11 o 
  -6   8  12      161.72       88.64     84.68 o 
  -5   8  12      456.56      568.29    142.41 o 
  -4   8  12      167.97      199.44     42.22 o 
  -3   8  12       96.04      129.20     59.64 o 
  -2   8  12      342.97      381.33     82.30 o 
  -1   8  12      159.72      175.10     52.48 o 
   0   8  12      854.70      882.63     85.88 o 
   1   8  12      141.08       57.25     45.80 o 
   2   8  12      302.43      287.69     59.64 o 
   3   8  12       68.84       28.73     35.12 o 
   4   8  12      141.88      111.87     40.96 o 
   5   8  12      496.68      398.49     54.20 o 
   6   8  12      177.00       68.41     45.17 o 
   7   8  12      419.72      368.28     61.50 o 
   8   8  12       28.73       23.44     39.51 o 
  -7   9  12       49.27       59.00     47.38 o 
  -6   9  12       49.00       41.06     41.90 o 
  -5   9  12      193.14      196.75     45.90 o 
  -4   9  12      303.05      339.97    100.43 o 
  -3   9  12      269.66      357.30     60.59 o 
  -2   9  12      700.56      678.43     79.20 o 
  -1   9  12     1022.17      945.13     84.45 o 
   0   9  12      485.68      469.46     69.18 o 
   1   9  12      985.12      973.28     84.45 o 
   2   9  12      703.65      728.20     60.30 o 
   3   9  12      239.92      274.01     45.50 o 
   4   9  12      326.20      184.64     71.56 o 
   5   9  12      202.12      173.19     73.95 o 
   6   9  12       49.19      -95.18     63.45 o 
   7   9  12       52.69      -25.15     75.38 o 
  -6  10  12      101.51       96.26     45.90 o 
  -5  10  12      125.90       79.17     42.40 o 
  -4  10  12      106.38       45.29     52.24 o 
  -3  10  12        9.43      -30.06     45.80 o 
  -2  10  12       32.66       22.42     46.76 o 
  -1  10  12       47.38       29.58     47.23 o 
   0  10  12       25.67        4.29     48.66 o 
   1  10  12       59.58       24.33     48.66 o 
   2  10  12       48.37      -12.28     35.25 o 
   3  10  12       22.39      -78.01     52.00 o 
   4  10  12      108.91       24.33     64.89 o 
   5  10  12      149.28       46.76     69.18 o 
   6  10  12       99.19      -21.47     72.52 o 
  -5  11  12        4.46      -53.76     38.40 o 
  -4  11  12       80.58       86.35     54.87 o 
  -3  11  12      265.36      365.46     71.09 o 
  -2  11  12       26.04       37.69     52.48 o 
  -1  11  12      398.45      319.66     67.75 o 
   0  11  12       71.23       64.41     54.39 o 
   1  11  12      400.19      426.05     74.43 o 
   2  11  12       17.29      -36.26     55.82 o 
   3  11  12      252.60      234.73     73.95 o 
   4  11  12       95.08       35.78     67.27 o 
   5  11  12        4.52      -39.12     66.32 o 
  -4  12  12       39.49        8.59     56.30 o 
  -3  12  12       52.41      -37.69     56.77 o 
  -2  12  12      213.34      273.85     68.70 o 
  -1  12  12       56.12       29.58     53.44 o 
   0  12  12        7.01      -41.03     51.05 o 
   2  12  12      222.76      199.90     74.90 o 
   3  12  12       39.76      -38.64     61.07 o 
   4  12  12       39.98      -78.72     65.36 o 
  -1  13  12      123.08       48.19     62.50 o 
   1   0  13     1043.87     1160.99     60.38 o 
   2   0  13      924.01      877.10     53.47 o 
   3   0  13     1643.82     1745.86     77.92 o 
   4   0  13      170.16      190.43     38.05 o 
   5   0  13      517.13      581.37     52.39 o 
   6   0  13       32.30       -5.32     33.07 o 
   7   0  13        0.51      -15.74     49.14 o 
   8   0  13        5.69       35.31     53.44 o 
   9   0  13       65.49       60.11     61.07 o 
  -9   1  13      158.51       74.90     63.93 o 
  -8   1  13       51.02      104.96     58.68 o 
  -7   1  13      656.94      746.18     62.75 o 
  -6   1  13       34.84        5.12     31.69 o 
  -5   1  13      678.04      847.70     60.64 o 
  -4   1  13      289.19      293.75     42.17 o 
  -3   1  13      352.74      356.74     43.67 o 
  -2   1  13      135.11       81.63     32.88 o 
  -1   1  13      408.31      460.66     47.85 o 
   0   1  13       91.15       83.71     24.94 o 
   1   1  13      380.81      347.07     41.61 o 
   2   1  13      137.28      126.19     33.40 o 
   3   1  13      328.87      362.14     40.65 o 
   4   1  13      303.01      303.95     41.75 o 
   5   1  13      672.60      679.99     56.00 o 
   6   1  13       31.83       32.45     41.61 o 
   7   1  13      629.31      699.39     65.63 o 
   8   1  13       47.73      -10.77     29.77 o 
   9   1  13      158.32      206.91     50.41 o 
  -9   2  13       94.70      149.33     68.23 o 
  -8   2  13      126.06      147.03     47.47 o 
  -7   2  13        3.10        7.77     36.75 o 
  -6   2  13       93.30       51.66     37.74 o 
  -5   2  13       48.18       23.58     34.59 o 
  -4   2  13       57.43        7.76     33.16 o 
  -3   2  13      442.36      415.59     46.31 o 
  -2   2  13      113.47       69.72     32.72 o 
  -1   2  13     3609.42     3819.02    107.58 o 
   0   2  13       50.54       -6.01     24.90 o 
   1   2  13     3635.02     3939.06    108.69 o 
   2   2  13      117.87      108.74     47.56 o 
   3   2  13      469.77      492.10     53.13 o 
   4   2  13       51.86       27.69     24.18 o 
   5   2  13       25.55       25.09     50.57 o 
   6   2  13      102.12      100.31     28.58 o 
   7   2  13        2.78       -5.58     24.05 o 
   8   2  13      131.71      158.85     30.86 o 
   9   2  13       75.88      101.07     37.97 o 
  -9   3  13      266.93      189.77     50.60 o 
  -8   3  13       71.74      101.18     80.15 o 
  -7   3  13      712.87      787.60     66.10 o 
  -6   3  13      142.18      111.69     40.65 o 
  -5   3  13      587.14      615.93     57.25 o 
  -4   3  13      169.51      183.87     39.46 o 
  -3   3  13      651.29      815.03     58.19 o 
  -2   3  13      738.37      682.01     53.97 o 
  -1   3  13       30.18        5.20     30.26 o 
   0   3  13       18.30      -21.83     21.98 o 
   1   3  13       42.03       40.97     23.54 o 
   2   3  13      691.82      690.45     41.27 o 
   3   3  13      657.51      699.30     54.23 o 
   4   3  13      146.33      138.98     34.73 o 
   5   3  13      548.34      600.45     62.50 o 
   6   3  13      135.67      145.87     32.28 o 
   7   3  13      686.34      779.15     46.98 o 
   8   3  13       78.71       70.26     29.92 o 
   9   3  13      271.60      283.85     39.56 o 
  -9   4  13       47.37       15.40     77.05 o 
  -8   4  13       33.59       62.65     43.85 o 
  -7   4  13       44.21       27.30     41.29 o 
  -6   4  13       42.39       16.01     45.32 o 
  -5   4  13      546.69      615.59     57.19 o 
  -4   4  13      136.61       54.55     80.39 o 
  -3   4  13      741.23      770.13     58.99 o 
  -2   4  13        5.13      -22.89     29.48 o 
  -1   4  13      801.76      811.10     42.37 o 
   0   4  13      406.38      382.97     34.00 o 
   1   4  13      638.66      632.23     46.01 o 
   2   4  13       10.48       -9.64     20.97 o 
   3   4  13      743.23      758.54     56.15 o 
   4   4  13      136.61       70.27     48.19 o 
   5   4  13      530.89      538.91     43.53 o 
   6   4  13       41.02       50.24     31.45 o 
   7   4  13       37.96       45.06     28.30 o 
   8   4  13       29.00       23.02     29.44 o 
   9   4  13       39.45       17.18     38.60 o 
  -8   5  13       32.63      -17.20     42.92 o 
  -7   5  13      387.23      540.14     60.65 o 
  -6   5  13       45.77       29.08     38.27 o 
  -5   5  13      422.00      493.37     54.16 o 
  -4   5  13       12.28       -4.21     33.87 o 
  -3   5  13       21.94       -8.46     32.92 o 
  -2   5  13      118.01       39.80     33.06 o 
  -1   5  13       15.33      -16.30     27.83 o 
   0   5  13       13.74       13.84     23.29 o 
   1   5  13       17.29      -21.35     21.30 o 
   2   5  13      126.35      130.74     32.88 o 
   3   5  13       19.59        2.25     28.65 o 
   4   5  13       18.42       -3.77     29.34 o 
   5   5  13      438.87      419.76     41.12 o 
   6   5  13       39.28       27.89     29.76 o 
   7   5  13      392.66      359.19     43.74 o 
   8   5  13       44.44       51.93     37.38 o 
  -8   6  13       41.18       45.52     60.11 o 
  -7   6  13        1.11        6.25     40.19 o 
  -6   6  13      103.31        7.02     39.55 o 
  -5   6  13      195.20      205.82     46.06 o 
  -4   6  13       15.60      -20.27     34.05 o 
  -3   6  13      883.14      965.10     82.54 o 
  -2   6  13       48.33       14.38     30.53 o 
  -1   6  13      321.28      306.72     42.84 o 
   0   6  13       59.12       26.60     53.44 o 
   1   6  13      288.06      258.01     39.25 o 
   2   6  13       34.37      -13.00     28.83 o 
   3   6  13     1030.76      952.07     59.82 o 
   4   6  13       14.46       -4.88     30.69 o 
   5   6  13      234.26      178.37     42.86 o 
   6   6  13       92.25       48.51     31.45 o 
   7   6  13        1.82      -54.19     36.12 o 
   8   6  13       47.31       -1.43     42.96 o 
  -8   7  13        1.98      -35.90     68.70 o 
  -7   7  13      165.76      120.46     49.85 o 
  -6   7  13       25.50       -6.52     40.24 o 
  -5   7  13      621.49      765.33     65.38 o 
  -4   7  13       33.56       28.11     37.07 o 
  -3   7  13      431.11      523.74     53.34 o 
  -2   7  13      385.52      374.65     46.20 o 
  -1   7  13      157.56       62.04     34.39 o 
   0   7  13      160.70      141.70     53.91 o 
   1   7  13      165.96       68.70     47.71 o 
   2   7  13      403.26      302.55     43.50 o 
   3   7  13      376.75      447.79    127.39 o 
   4   7  13       19.54       16.62     32.70 o 
   5   7  13      685.30      602.10     48.12 o 
   6   7  13       31.28      -14.11     64.17 o 
   7   7  13      196.90       69.61     47.73 o 
   8   7  13        4.92      -64.06     42.71 o 
  -7   8  13       17.50        0.45     43.56 o 
  -6   8  13       78.46       91.85     46.09 o 
  -5   8  13      187.29      136.58     44.82 o 
  -4   8  13       38.44       50.63     53.20 o 
  -3   8  13      184.02      170.21     66.08 o 
  -2   8  13      253.12      293.63     45.30 o 
  -1   8  13      430.12      527.19     73.00 o 
   0   8  13       93.19       99.71     52.96 o 
   1   8  13      361.55      312.98     65.36 o 
   2   8  13      258.90      248.09     59.64 o 
   3   8  13      147.58      110.69     53.44 o 
   4   8  13       39.39       70.13     49.62 o 
   5   8  13      202.81       81.61     65.36 o 
   6   8  13       70.88       18.04     42.25 o 
   7   8  13       13.14      -29.89     45.98 o 
  -6   9  13      232.76      264.00     53.30 o 
  -5   9  13      125.35       77.61     43.81 o 
  -4   9  13       53.13       29.54     39.66 o 
  -3   9  13      229.27      251.02     99.24 o 
  -2   9  13      132.60      125.48     56.30 o 
  -1   9  13       61.04      -14.31     44.37 o 
   0   9  13      151.74       93.51     53.44 o 
   1   9  13       50.66       -7.16     47.23 o 
   2   9  13      154.60       62.50     52.96 o 
   3   9  13      184.83       92.56     54.39 o 
   5   9  13      139.01      128.34     72.52 o 
   6   9  13      206.64       53.44     72.04 o 
  -5  10  13        6.01       -5.92     40.87 o 
  -4  10  13      175.97       95.82     58.44 o 
  -3  10  13       74.39       28.15     52.96 o 
  -2  10  13       33.61      -27.19     47.23 o 
  -1  10  13      428.66      444.18     73.00 o 
   0  10  13        7.22       34.35     50.57 o 
   1  10  13      417.61      335.88     69.18 o 
   2  10  13       39.75      -15.74     48.19 o 
   5  10  13        1.40      -93.75     62.50 o 
  -4  11  13       48.79      -45.80     55.82 o 
  -3  11  13      196.95      168.42     62.02 o 
  -2  11  13       94.60       37.69     54.39 o 
  -1  11  13       51.45       52.96     56.30 o 
   0  11  13        2.76      -45.32     51.53 o 
   1  11  13       56.45       17.18     54.39 o 
  -2  12  13       61.82      101.62     63.45 o 
  -1  12  13      196.77      131.20     63.45 o 
   0  12  13      320.52      272.42     71.56 o 
   0   0  14      970.80     1068.22     84.92 o 
   1   0  14      377.51      396.61     45.01 o 
   2   0  14     1754.77     1909.24     83.41 o 
   3   0  14      248.23      319.50     44.02 o 
   4   0  14      191.27      186.66     40.29 o 
   5   0  14      138.05      119.37     39.09 o 
   6   0  14        0.18      -62.26     41.51 o 
   7   0  14       86.08      141.22     61.55 o 
   8   0  14      116.06      208.01     69.66 o 
   9   0  14       23.36       45.65     42.67 o 
  -9   1  14       37.73       73.47     64.89 o 
  -8   1  14      284.64      205.63     76.81 o 
  -7   1  14        9.99      -15.58     49.38 o 
  -6   1  14      541.70      579.95     63.45 o 
  -5   1  14       51.25       10.83     34.24 o 
  -4   1  14      279.18      235.85     42.17 o 
  -3   1  14      298.67      322.97     51.05 o 
  -2   1  14       40.01        3.86     31.17 o 
  -1   1  14      695.50      758.16     57.35 o 
   0   1  14        7.32       -1.67     23.37 o 
   1   1  14      823.33      916.41     44.71 o 
   2   1  14       24.03       35.87     30.65 o 
   3   1  14      366.24      405.25     68.46 o 
   4   1  14      225.39      205.68     39.09 o 
   5   1  14       65.91       47.33     35.72 o 
   6   1  14      546.19      454.67     77.29 o 
   7   1  14       10.62       33.56     35.93 o 
   8   1  14      319.47      391.40     54.91 o 
   9   1  14       31.13       71.98     49.31 o 
  -9   2  14       56.73      137.40     71.09 o 
  -8   2  14        2.03       -7.32     42.29 o 
  -7   2  14      191.59      204.76     48.57 o 
  -6   2  14      141.19      149.81     42.67 o 
  -5   2  14      176.30      105.82     40.60 o 
  -4   2  14      285.66      262.50     45.44 o 
  -3   2  14       89.95      152.15     39.12 o 
  -2   2  14      482.78      587.47     52.80 o 
  -1   2  14      253.64      302.45     42.34 o 
   0   2  14      456.51      451.75     69.03 o 
   1   2  14      247.86      266.39     31.32 o 
   2   2  14      424.81      512.65     38.09 o 
   3   2  14       99.36      115.06     28.92 o 
   4   2  14      253.01      302.11     41.29 o 
   5   2  14      184.09      163.09     38.01 o 
   6   2  14      132.76      172.50     60.35 o 
   7   2  14      169.99      222.32     55.10 o 
   8   2  14        2.44       42.34     46.98 o 
   9   2  14       53.78      122.65     37.54 o 
  -8   3  14      117.60      132.70     48.07 o 
  -7   3  14        3.77      -12.79     39.12 o 
  -6   3  14      308.93      358.60     69.66 o 
  -5   3  14      262.51      211.64     46.57 o 
  -4   3  14      470.46      449.60     67.27 o 
  -3   3  14      521.55      563.47     54.73 o 
  -2   3  14       36.82       -9.47     40.55 o 
  -1   3  14      301.09      430.27     46.86 o 
   0   3  14      182.43      136.00     27.93 o 
   1   3  14      309.46      379.48     37.85 o 
   2   3  14       50.14       41.41     23.81 o 
   3   3  14      464.80      483.40     38.59 o 
   4   3  14      502.09      510.70    102.10 o 
   5   3  14      248.66      221.33     43.76 o 
   6   3  14      314.33      269.54     46.13 o 
   7   3  14        2.11      -19.25     36.74 o 
   8   3  14      132.90       80.29     35.39 o 
  -8   4  14        2.24       23.28     41.97 o 
  -7   4  14      111.42        4.14     43.69 o 
  -6   4  14      108.88       57.34     43.79 o 
  -5   4  14      396.34      469.91     55.95 o 
  -4   4  14       44.72       20.77     37.19 o 
  -3   4  14      115.36       90.47     63.93 o 
  -2   4  14      335.35      286.85     45.17 o 
  -1   4  14       72.50       86.07     34.58 o 
   0   4  14      786.17      884.51     52.51 o 
   1   4  14       87.63       85.35     26.75 o 
   2   4  14      408.89      482.56     49.75 o 
   3   4  14      129.31       62.82     32.21 o 
   4   4  14       48.26        6.63     31.49 o 
   5   4  14      362.84      377.96     49.87 o 
   6   4  14       92.08       54.60     45.09 o 
   7   4  14      101.84       77.15     42.49 o 
   8   4  14        4.10       -9.76     38.28 o 
  -8   5  14       20.79       53.83     70.13 o 
  -7   5  14       17.92        9.15     41.98 o 
  -6   5  14      200.46       98.66    108.78 o 
  -5   5  14      236.85      159.43     64.17 o 
  -4   5  14      341.25      445.64     54.62 o 
  -3   5  14      550.38      679.03     60.05 o 
  -2   5  14      256.92      309.35     45.19 o 
  -1   5  14      128.93      187.83     39.80 o 
   0   5  14       60.94       17.54     24.91 o 
   1   5  14      108.46       94.00     27.32 o 
   2   5  14      268.88      262.49     40.47 o 
   3   5  14      570.34      517.36     49.76 o 
   4   5  14      326.92      372.93     62.98 o 
   5   5  14      240.14      182.94     49.62 o 
   6   5  14      196.33      172.00     43.81 o 
   7   5  14       23.81       11.58     40.45 o 
   8   5  14       40.27        9.43     45.37 o 
  -7   6  14      101.89      103.68     71.80 o 
  -6   6  14       36.20      -16.68     73.23 o 
  -5   6  14      197.54      271.07     52.17 o 
  -4   6  14      196.75      202.80     46.54 o 
  -3   6  14      202.31      277.65     47.55 o 
  -2   6  14      372.67      361.84     48.19 o 
  -1   6  14       31.57       41.74     34.43 o 
   0   6  14       52.99       42.38     33.57 o 
   1   6  14       24.55       32.49     32.70 o 
   2   6  14      348.34      344.37     44.70 o 
   3   6  14      183.98       92.12     49.86 o 
   4   6  14      192.89      123.06     39.29 o 
   5   6  14      211.73      181.73     42.78 o 
   6   6  14       44.98       28.10     37.16 o 
   7   6  14      116.18       67.75     60.11 o 
  -7   7  14       89.14       82.91     50.33 o 
  -6   7  14       59.84       26.62     45.01 o 
  -5   7  14      194.51      214.42     51.60 o 
  -4   7  14       43.80       16.39     79.91 o 
  -3   7  14      182.75      131.54     46.04 o 
  -2   7  14      259.54      158.98     40.74 o 
  -1   7  14      162.02      168.19     66.32 o 
   0   7  14       95.86      106.87     52.48 o 
   1   7  14      132.60       85.88     51.53 o 
   2   7  14      275.56      175.45     39.85 o 
   3   7  14      141.27      154.37     40.14 o 
   4   7  14       59.51      -19.80     70.13 o 
   5   7  14      191.97      204.09     42.67 o 
   6   7  14       48.44      -38.17     51.53 o 
   7   7  14       76.47       -8.59     62.98 o 
  -6   8  14       37.95       -2.88     45.56 o 
  -5   8  14      174.72      182.44     51.12 o 
  -4   8  14       47.50       58.05     49.14 o 
  -3   8  14      769.52      805.25     66.40 o 
  -2   8  14       26.69       21.32     37.25 o 
  -1   8  14       45.53       20.04     47.71 o 
   0   8  14      367.25      309.64     63.93 o 
   1   8  14       63.08       82.54     52.00 o 
   2   8  14       40.42       19.08     47.71 o 
   3   8  14      772.00      647.42     83.02 o 
   4   8  14       28.63       -1.62     48.90 o 
   5   8  14      175.77      123.09     61.55 o 
   6   8  14       32.38       20.04     54.87 o 
  -5   9  14       88.33       83.22     45.96 o 
  -4   9  14       37.80        5.05     47.23 o 
  -3   9  14      161.17      194.51     57.97 o 
  -2   9  14        7.51        0.95     51.05 o 
  -1   9  14      338.52      368.32     71.56 o 
   0   9  14        9.54       42.46     51.53 o 
   1   9  14      328.14      273.38     64.89 o 
   2   9  14       16.72      -25.76     46.76 o 
   3   9  14      145.73      155.53     60.59 o 
  -4  10  14      256.04      110.69     62.50 o 
  -3  10  14       42.26       48.66     58.21 o 
  -2  10  14       71.40      -25.76     47.71 o 
  -1  10  14      227.61      267.65     68.23 o 
   0  10  14       75.54       11.45     55.82 o 
   1  10  14      201.10      198.95     64.89 o 
   2  10  14       57.11       94.47     59.16 o 
  -3  11  14      282.72      180.34     65.84 o 
  -2  11  14       24.56        2.39     57.25 o 
  -1  11  14      103.95      116.89     63.45 o 
   0  11  14       93.89       83.97     62.98 o 
   1  11  14      106.47      147.42     61.55 o 
   1   0  15       89.16      -17.21     30.76 o 
   2   0  15       46.50       53.95     34.29 o 
   3   0  15      339.35      361.17     47.33 o 
   4   0  15        1.86       10.87     34.24 o 
   5   0  15        8.71      -26.24     36.10 o 
   6   0  15      302.21      286.25     50.09 o 
   7   0  15       36.67        9.06     57.25 o 
   8   0  15      266.08      280.06     80.15 o 
  -8   1  15      101.05       94.47     67.75 o 
  -7   1  15       17.33       76.34     57.73 o 
  -6   1  15       63.09       25.71     39.06 o 
  -5   1  15       83.93       22.09     37.61 o 
  -4   1  15      592.01      633.96     60.11 o 
  -3   1  15       85.77       47.93     52.96 o 
  -2   1  15     1127.47     1229.94     68.60 o 
  -1   1  15       67.83      122.56     36.26 o 
   0   1  15       81.63      105.52     31.62 o 
   1   1  15       69.80       65.59     25.83 o 
   2   1  15     1113.98     1176.79     53.19 o 
   3   1  15       78.12       14.62     46.28 o 
   4   1  15      518.90      573.76     64.65 o 
   5   1  15       75.19       93.59     33.38 o 
   6   1  15       53.34       30.10     47.23 o 
   7   1  15       12.75       28.82     63.22 o 
   8   1  15       95.67       98.68     44.70 o 
  -8   2  15       66.35       75.86     69.66 o 
  -7   2  15      115.82       84.05     53.44 o 
  -6   2  15      279.67      229.27     71.09 o 
  -5   2  15      133.19       99.19     43.76 o 
  -4   2  15      436.14      484.74     57.06 o 
  -3   2  15       70.06       -6.01     34.91 o 
  -2   2  15       66.46       32.71     35.58 o 
  -1   2  15      111.84       91.28     37.95 o 
   0   2  15       97.19      107.98     31.30 o 
   1   2  15      120.77       63.26     26.59 o 
   2   2  15       71.93       71.96     26.78 o 
   3   2  15       59.54       50.59     26.16 o 
   4   2  15      468.66      511.79     42.35 o 
   5   2  15      132.25       90.00     38.86 o 
   6   2  15      231.78      221.56     45.82 o 
   7   2  15      109.03       93.08     41.82 o 
   8   2  15       65.81       46.12     45.15 o 
  -8   3  15       16.00      -68.05     45.37 o 
  -7   3  15        0.43      -38.06     40.38 o 
  -6   3  15       23.69      -39.57     40.65 o 
  -5   3  15       25.29        0.41     40.48 o 
  -4   3  15      172.61      111.22     53.44 o 
  -3   3  15       55.38       47.47     38.80 o 
  -2   3  15      253.97      280.97     47.22 o 
  -1   3  15      114.56       74.63     67.27 o 
   0   3  15      158.43      183.71     30.84 o 
   1   3  15      129.43       94.73     27.87 o 
   2   3  15      312.09      362.60     36.06 o 
   3   3  15       58.62       51.29     27.13 o 
   4   3  15      142.44      137.10     39.85 o 
   5   3  15       26.51       19.09     34.85 o 
   6   3  15       18.08      -26.22     33.96 o 
   7   3  15        0.43       16.56     38.60 o 
   8   3  15       16.88       67.55     45.33 o 
  -7   4  15       61.35       12.73     46.60 o 
  -6   4  15      282.53      322.40     56.00 o 
  -5   4  15      136.75      108.42     47.85 o 
  -4   4  15      692.71      777.56    112.60 o 
  -3   4  15       85.64      -20.68     37.10 o 
  -2   4  15      113.57      102.24     41.49 o 
  -1   4  15      139.76      104.49     37.95 o 
   0   4  15      155.34      172.33     30.47 o 
   1   4  15      141.41      118.82     30.93 o 
   2   4  15      128.11      102.27     28.51 o 
   3   4  15       74.51       53.39     34.09 o 
   4   4  15      675.08      647.69     58.36 o 
   5   4  15      144.74      149.30     41.64 o 
   6   4  15      274.36      254.86     49.08 o 
   7   4  15       73.52       97.31     45.35 o 
  -7   5  15        8.46      -42.29     45.85 o 
  -6   5  15       12.24      -44.32     43.75 o 
  -5   5  15       32.08      -44.40     39.89 o 
  -4   5  15      412.69      446.47     58.03 o 
  -3   5  15      110.28      126.89     44.00 o 
  -2   5  15      661.67      648.84     60.99 o 
  -1   5  15       12.61      -23.96     32.40 o 
   0   5  15      557.45      605.28     57.72 o 
   1   5  15       17.50      -21.09     25.16 o 
   2   5  15      662.98      728.10     57.35 o 
   3   5  15      121.32       53.80     34.39 o 
   4   5  15      411.51      316.32     47.91 o 
   5   5  15       32.09      -17.29     35.58 o 
   6   5  15       19.00       14.74     38.30 o 
   7   5  15        9.08       18.85     40.94 o 
  -7   6  15       64.56       70.77     51.82 o 
  -6   6  15      198.66      205.53     55.37 o 
  -5   6  15      125.20       62.65     47.68 o 
  -4   6  15      550.07      594.01    126.67 o 
  -3   6  15       19.95       33.26     39.67 o 
  -2   6  15      279.10      261.01     47.33 o 
  -1   6  15       38.53        3.21     35.11 o 
   0   6  15        5.08       20.44     34.63 o 
   1   6  15       44.39       34.11     34.07 o 
   2   6  15      287.82      237.17     42.17 o 
   3   6  15       27.60       -7.48     33.89 o 
   4   6  15      504.91      402.15     51.69 o 
   5   6  15      126.01       89.76     39.51 o 
   6   6  15      204.86      161.78     76.34 o 
   7   6  15       59.43       30.53     62.02 o 
  -6   7  15       17.51      -22.85     46.58 o 
  -5   7  15        4.71       -6.87     71.56 o 
  -4   7  15      171.69      166.61     49.65 o 
  -3   7  15      185.31      152.28     77.29 o 
  -2   7  15      385.86      435.47     54.11 o 
  -1   7  15       49.21       11.00     36.80 o 
   0   7  15      725.77      642.17     83.02 o 
   1   7  15       43.38       18.13     51.05 o 
   2   7  15      377.61      381.17     67.27 o 
   3   7  15      199.31      146.30     41.30 o 
   4   7  15      185.84      111.37     53.67 o 
   5   7  15        2.14      -28.46     35.66 o 
   6   7  15       23.50       14.79     54.87 o 
  -5   8  15       86.48       50.12     54.87 o 
  -4   8  15      227.80      336.57     80.39 o 
  -3   8  15       78.76       51.17     41.71 o 
  -2   8  15       79.85      -20.04     52.48 o 
  -1   8  15       35.39      -29.58     49.14 o 
   0   8  15        3.68       -1.43     53.91 o 
   1   8  15       42.41       32.44     51.53 o 
   2   8  15       68.33       32.44     51.05 o 
   3   8  15       67.85      111.16     55.82 o 
   4   8  15      223.80      246.59     48.15 o 
   5   8  15       78.05       14.31     56.30 o 
  -4   9  15      149.50      184.71     52.51 o 
  -3   9  15      166.92       68.70     60.11 o 
  -2   9  15       35.14       23.38     53.91 o 
  -1   9  15      313.97      211.35     65.36 o 
   0   9  15      455.53      433.21     78.24 o 
   1   9  15      308.21      153.63     60.11 o 
   2   9  15       60.60      103.05     58.21 o 
   3   9  15      169.17      199.43     63.45 o 
  -3  10  15       13.76       88.74     62.02 o 
  -2  10  15       56.80       46.76     61.07 o 
  -1  10  15       24.03       27.19     56.77 o 
   0  10  15       10.77      -33.87     54.39 o 
   1  10  15       20.91       -3.82     55.82 o 
   2  10  15       61.42       28.63     58.68 o 
   0   0  16      797.89      815.84     88.74 o 
   1   0  16       49.30        9.93     33.89 o 
   2   0  16     1275.12     1293.40     71.80 o 
   3   0  16       45.62       14.44     83.49 o 
   4   0  16      385.04      328.78     50.21 o 
   5   0  16       65.22       33.26     40.82 o 
   6   0  16        4.39      -58.21     49.14 o 
   7   0  16       27.05       29.10     63.45 o 
  -7   1  16       19.07       59.16     67.75 o 
  -6   1  16      157.09      109.14     55.10 o 
  -5   1  16       50.28       35.29     41.30 o 
  -4   1  16      322.51      376.77     57.25 o 
  -3   1  16      154.18       52.21     41.82 o 
  -2   1  16      291.14      277.63     46.94 o 
  -1   1  16      240.64      264.43     86.83 o 
   0   1  16      100.71       66.66     77.77 o 
   1   1  16      257.25      265.62     34.15 o 
   2   1  16      258.30      323.91     73.65 o 
   3   1  16      168.63      220.98     40.50 o 
   4   1  16      331.56      347.51     43.34 o 
   5   1  16       51.10       34.27     45.32 o 
   6   1  16      172.28      215.54     86.83 o 
   7   1  16       16.57       20.35     38.18 o 
  -7   2  16      155.40      115.62     68.94 o 
  -6   2  16       19.78      -44.88     41.20 o 
  -5   2  16       67.05       69.99     45.71 o 
  -4   2  16      260.97      245.26     55.10 o 
  -3   2  16      226.92      119.57     50.81 o 
  -2   2  16      523.88      644.36     90.41 o 
  -1   2  16      204.64      231.76     45.51 o 
   0   2  16      129.50      138.80     40.11 o 
   1   2  16      195.12      242.92     35.78 o 
   2   2  16      551.92      691.80     47.10 o 
   3   2  16      243.50      231.92     34.33 o 
   4   2  16      233.60      261.26     56.77 o 
   5   2  16       79.29       68.51     40.67 o 
   6   2  16       17.49       -7.28     36.00 o 
   7   2  16      171.28      213.37     69.66 o 
  -7   3  16       37.99       49.12     49.90 o 
  -6   3  16      263.56      343.00     74.90 o 
  -5   3  16      179.35      171.86     82.06 o 
  -4   3  16      593.87      622.65     65.56 o 
  -3   3  16       21.40      -21.58     40.90 o 
  -2   3  16       46.56       90.63     40.90 o 
  -1   3  16       68.76       57.65     45.56 o 
   0   3  16        0.59      -13.67     35.38 o 
   1   3  16       85.68       72.07     34.74 o 
   2   3  16       44.55       17.71     27.75 o 
   3   3  16       11.31      -17.70     46.52 o 
   4   3  16      615.89      670.57     61.82 o 
   5   3  16      170.70      184.33     44.44 o 
   6   3  16      259.33      291.28     50.43 o 
   7   3  16       41.21       16.53     41.68 o 
  -7   4  16       55.81       37.61     51.90 o 
  -6   4  16      111.66      162.38     53.07 o 
  -5   4  16       68.59       90.63     49.25 o 
  -4   4  16      205.33      175.48     77.29 o 
  -3   4  16      121.64       67.63     43.52 o 
  -2   4  16      150.57      123.64     44.68 o 
  -1   4  16        7.86        8.19     37.74 o 
   0   4  16       17.89       20.40     35.93 o 
   1   4  16        8.55      -13.73     26.38 o 
   2   4  16      135.98      145.56     38.78 o 
   3   4  16      125.51       95.73     38.45 o 
   4   4  16      196.23      161.86     43.89 o 
   5   4  16       55.56       69.99     40.99 o 
   6   4  16      106.21       58.23     49.62 o 
   7   4  16       52.71       17.94     46.28 o 
  -6   5  16       44.57       14.25     50.19 o 
  -5   5  16       19.68      -46.20     43.05 o 
  -4   5  16       85.01       67.45     95.42 o 
  -3   5  16       50.18       37.75     45.04 o 
  -2   5  16       58.07       20.51     40.47 o 
  -1   5  16       69.67       40.62     38.05 o 
   0   5  16        9.84      -37.05     34.56 o 
   1   5  16       90.52       47.72     34.23 o 
   2   5  16       66.39       32.59     36.09 o 
   3   5  16       59.14       13.23     35.07 o 
   4   5  16       84.39       65.80     37.61 o 
   5   5  16       18.80        3.28     36.91 o 
   6   5  16       65.22       98.41     43.17 o 
  -6   6  16       11.70       10.73     50.92 o 
  -5   6  16       29.23      -49.92     48.03 o 
  -4   6  16      281.35      323.25     58.07 o 
  -3   6  16       22.75       72.65     45.54 o 
  -2   6  16      350.14      313.07     52.51 o 
  -1   6  16       30.80        4.89     37.90 o 
   0   6  16      180.55      120.23     57.25 o 
   1   6  16       24.33        1.09     35.01 o 
   2   6  16      392.27      335.75     74.90 o 
   3   6  16       30.90       25.19     35.40 o 
   4   6  16      308.24      304.88     48.86 o 
   5   6  16       24.29       31.01     39.06 o 
   6   6  16       14.25      -38.06     54.15 o 
  -5   7  16       29.58       20.22     50.18 o 
  -4   7  16      232.89      257.08     56.68 o 
  -3   7  16      126.06      154.10     48.34 o 
  -2   7  16      117.50      114.11     45.01 o 
  -1   7  16       95.18       11.93     53.91 o 
   0   7  16       25.32       64.41     52.96 o 
   1   7  16       90.70       38.17     53.91 o 
   2   7  16      122.57      144.01     71.56 o 
   3   7  16      115.64      109.17     41.28 o 
   4   7  16      245.89      183.14     46.39 o 
   5   7  16       28.63        3.51     49.14 o 
  -4   8  16       52.23      -35.05     88.02 o 
  -3   8  16       43.45       38.68     45.62 o 
  -2   8  16       32.67       20.04     55.82 o 
  -1   8  16      305.93      223.76     67.75 o 
   0   8  16       63.64       43.42     53.91 o 
   1   8  16      318.24      275.29     69.66 o 
   2   8  16       16.78       35.31     53.44 o 
   3   8  16       50.01       60.11     56.77 o 
   4   8  16       52.65       39.91     41.77 o 
  -3   9  16       21.94      -70.61     56.77 o 
  -2   9  16       77.18       65.84     62.02 o 
  -1   9  16       30.56      -35.31     54.39 o 
   0   9  16        6.53      -73.71     49.14 o 
   1   9  16       36.48       70.13     57.73 o 
   2   9  16       71.06      104.96     57.25 o 
   3   9  16       23.28       10.02     56.30 o 
   0  10  16      212.75      159.83     69.18 o 
   1   0  17      230.79      200.83     64.41 o 
   2   0  17        0.14      -33.10     37.62 o 
   3   0  17      278.13      300.10     54.15 o 
   4   0  17       23.55      -27.40     38.96 o 
   5   0  17        0.35      -56.13     37.42 o 
   6   0  17        5.52        8.11     63.45 o 
  -6   1  17       10.08      -29.82     44.83 o 
  -5   1  17      142.86      140.16     49.84 o 
  -4   1  17      153.19      173.98     48.75 o 
  -3   1  17      132.79      238.58     49.38 o 
  -2   1  17      240.76      258.57     49.59 o 
  -1   1  17      132.58       92.19     46.76 o 
   0   1  17       67.16       70.59     37.95 o 
   1   1  17      120.21       92.31     30.20 o 
   2   1  17      283.84      290.79     37.34 o 
   3   1  17      157.92      241.63     36.79 o 
   4   1  17      156.50      184.95     36.70 o 
   5   1  17      145.07      218.68    119.51 o 
   6   1  17       11.45       30.08     58.21 o 
  -6   2  17       33.98       39.03     49.22 o 
  -5   2  17      174.46      228.03     53.91 o 
  -4   2  17       30.20       22.06     44.36 o 
  -3   2  17      215.06      276.78     53.11 o 
  -2   2  17      141.50      115.25     72.76 o 
  -1   2  17      264.53      271.03     49.90 o 
   0   2  17       49.07       30.67     38.54 o 
   1   2  17      330.23      344.04     38.81 o 
   2   2  17      126.56       97.66     31.59 o 
   3   2  17      187.85      220.55     39.55 o 
   4   2  17       41.35       69.78     39.30 o 
   5   2  17      154.22      227.59     47.68 o 
   6   2  17       46.85       29.74     54.87 o 
  -6   3  17       11.96      -62.91     62.98 o 
  -5   3  17      145.41       88.06     83.73 o 
  -4   3  17       19.41      -30.07     43.64 o 
  -3   3  17      286.48      239.17     52.39 o 
  -2   3  17       90.22      110.58     46.31 o 
  -1   3  17       45.90      -18.23     38.31 o 
   0   3  17        6.61      -23.69     35.83 o 
   1   3  17       38.73        9.29     28.57 o 
   2   3  17       69.76       32.20     30.33 o 
   3   3  17      301.90      241.08     71.09 o 
   4   3  17       13.43       22.24     37.07 o 
   5   3  17      146.83      226.76     49.99 o 
   6   3  17       10.23       27.31     42.11 o 
  -6   4  17       37.49       35.77     53.07 o 
  -5   4  17       29.48      -45.18     59.16 o 
  -4   4  17      110.72       78.02     50.19 o 
  -3   4  17      166.62      108.84     49.72 o 
  -2   4  17       82.06       58.36     50.81 o 
  -1   4  17      301.38      373.43     53.63 o 
   0   4  17        2.22       46.41     38.24 o 
   1   4  17      355.32      377.78     46.69 o 
   2   4  17       84.06       82.78     38.80 o 
   3   4  17      165.70      162.43     51.53 o 
   4   4  17      111.44      128.15     44.83 o 
   5   4  17       33.58       13.69     39.25 o 
   6   4  17       35.62      120.56     47.04 o 
  -5   5  17      165.87      115.83     54.81 o 
  -4   5  17      104.77       93.03     51.31 o 
  -3   5  17      107.18       88.64     49.76 o 
  -2   5  17      211.18      230.97     66.32 o 
  -1   5  17       11.14      -49.33     37.36 o 
   0   5  17      152.16      159.44     44.75 o 
   1   5  17        7.06      -21.87     33.90 o 
   2   5  17      217.17      152.30     41.43 o 
   3   5  17      106.66       59.76     65.36 o 
   4   5  17      113.65      130.89     73.00 o 
   5   5  17      151.45      146.76     47.10 o 
  -5   6  17      147.32      128.58     56.84 o 
  -4   6  17       55.69      105.50     52.80 o 
  -3   6  17      281.19      324.99     81.58 o 
  -2   6  17      135.98      198.35     52.06 o 
  -1   6  17       60.71       71.09     42.73 o 
   0   6  17       59.21       95.90     58.68 o 
   1   6  17       67.24      117.36     41.15 o 
   2   6  17      144.66       90.79     41.48 o 
   3   6  17      261.74      269.99     50.33 o 
   4   6  17       62.93       61.40     41.43 o 
   5   6  17      143.80      158.13     48.23 o 
  -4   7  17       78.88       96.00     54.54 o 
  -3   7  17       58.44       22.44     45.94 o 
  -2   7  17       52.53       18.05     44.68 o 
  -1   7  17      157.44      130.72     64.41 o 
   0   7  17        4.09       17.18     52.96 o 
   1   7  17      163.63       54.39     56.30 o 
   2   7  17       49.95        2.16     73.23 o 
   3   7  17       68.69       67.81     42.99 o 
   4   7  17       67.14       -7.13     40.96 o 
  -3   8  17       29.95       75.12     51.48 o 
  -2   8  17       29.46       10.02     59.16 o 
  -1   8  17      162.77       91.60     62.02 o 
   0   8  17       21.45       14.79     56.77 o 
   1   8  17      173.35      160.31     63.93 o 
   2   8  17       28.03        5.73     56.30 o 
   3   8  17       20.43       22.42     58.21 o 
   0   0  18      366.62      309.16     73.47 o 
   1   0  18        0.09      -36.32     63.45 o 
   2   0  18       34.76       67.38     33.63 o 
   3   0  18       81.52       98.80     44.87 o 
   4   0  18       16.80      -24.16     43.52 o 
   5   0  18       79.40       39.84     46.89 o 
  -5   1  18       27.35      -17.89     47.23 o 
  -4   1  18       10.08      -10.50     44.53 o 
  -3   1  18      480.53      467.80     62.02 o 
  -2   1  18       49.29       17.07     43.47 o 
  -1   1  18      275.73      347.17     53.11 o 
   0   1  18        3.52      -27.70     73.71 o 
   1   1  18      262.24      217.76     48.71 o 
   2   1  18       48.06       79.67     34.86 o 
   3   1  18      423.05      418.42     44.26 o 
   4   1  18       10.82       -2.82     39.01 o 
   5   1  18       21.20       78.58     42.17 o 
  -5   2  18      100.75       68.67     50.89 o 
  -4   2  18        4.28      -15.32     44.69 o 
  -3   2  18      195.07      172.93     52.29 o 
  -2   2  18       46.05       13.21     46.61 o 
  -1   2  18       43.67        0.87     47.71 o 
   0   2  18       72.64       67.77     43.35 o 
   1   2  18       50.46       66.54     42.47 o 
   2   2  18       50.71       41.75     32.49 o 
   3   2  18      200.50      287.02     40.14 o 
   4   2  18        5.01       35.48     39.84 o 
   5   2  18      106.82      132.80     63.69 o 
  -5   3  18       65.83        7.98     80.87 o 
  -4   3  18       12.12      -64.56     46.03 o 
  -3   3  18       79.46       96.41     50.18 o 
  -2   3  18       41.56       10.55     46.86 o 
  -1   3  18      277.53      361.95     56.99 o 
   0   3  18       16.45       49.23     43.00 o 
   1   3  18      305.62      353.11     53.25 o 
   2   3  18       39.94       14.41     30.39 o 
   3   3  18       71.37      116.67     42.96 o 
   4   3  18       14.43        9.42     70.13 o 
   5   3  18       61.81       85.50     45.48 o 
  -5   4  18      192.00      169.73     59.88 o 
  -4   4  18      118.67      105.93     56.54 o 
  -3   4  18       94.88       51.93     48.86 o 
  -2   4  18       19.07      -45.81     43.33 o 
  -1   4  18       45.78       46.54     79.91 o 
   0   4  18        6.47       41.66     42.79 o 
   1   4  18       40.21       59.47     40.55 o 
   2   4  18       15.43       15.09     37.95 o 
   3   4  18       85.95       53.56     39.79 o 
   4   4  18      121.02      126.19     46.52 o 
   5   4  18      197.02      197.37     55.82 o 
  -4   5  18        0.17      -17.35     49.99 o 
  -3   5  18      207.48      265.03     59.09 o 
  -2   5  18        3.37        1.93     45.53 o 
  -1   5  18       52.70       46.35     46.50 o 
   0   5  18       37.91       20.42     69.18 o 
   1   5  18       51.31       44.85     54.39 o 
   2   5  18        4.75       10.00     36.57 o 
   3   5  18      211.75      192.87     47.23 o 
   4   5  18        0.09      -16.91     40.08 o 
  -3   6  18       78.68      -21.19     50.18 o 
  -2   6  18       81.71       64.43     50.33 o 
  -1   6  18       32.35       16.05     43.90 o 
   0   6  18       28.39       -2.86     57.25 o 
   1   6  18       33.38      -10.97     51.53 o 
   2   6  18       79.69       71.09     41.83 o 
   3   6  18       77.69      137.96     50.33 o 
  -2   7  18        4.53      -66.32     59.16 o 
  -1   7  18      216.85      134.06     69.18 o 
   0   7  18       53.11       31.01     62.50 o 
   1   7  18      234.36      191.79     67.75 o 
   2   7  18        1.50      -50.00     38.83 o 
   1   0  19      356.19      260.98     51.95 o 
   2   0  19      244.13      281.60     42.39 o 
   3   0  19       23.21       64.95     40.38 o 
   4   0  19       16.77       36.94     37.15 o 
  -4   1  19       96.69       81.58     52.95 o 
  -3   1  19      133.86      138.50     52.28 o 
  -2   1  19       60.28       53.49     47.78 o 
  -1   1  19       80.90      126.08     50.75 o 
   0   1  19      159.83      244.15     51.74 o 
   1   1  19       75.13      123.02     46.38 o 
   2   1  19       77.19      143.69     37.35 o 
   3   1  19      126.11      128.69     47.37 o 
   4   1  19      111.37      188.35     50.14 o 
  -4   2  19       47.76       46.14     51.11 o 
  -3   2  19       27.93       17.95     49.04 o 
  -2   2  19       20.03       18.09     97.81 o 
  -1   2  19      217.10      225.81     53.29 o 
   0   2  19        0.18      -40.04     43.01 o 
   1   2  19      203.97      286.26     60.59 o 
   2   2  19       16.23       42.71     33.98 o 
   3   2  19       19.36       86.84     62.98 o 
   4   2  19       58.90      109.08     76.34 o 
  -4   3  19      150.56       59.92     53.24 o 
  -3   3  19       29.63       32.61     50.14 o 
  -2   3  19       47.61        1.85     49.14 o 
  -1   3  19        3.02       31.78     47.05 o 
   0   3  19      140.08       67.13     57.25 o 
   1   3  19        3.61       18.95     44.82 o 
   2   3  19       46.66       -0.14     44.13 o 
   3   3  19       22.47       41.03     41.16 o 
   4   3  19      144.46      155.37     49.87 o 
  -3   4  19       42.24       31.59     49.74 o 
  -2   4  19       91.44       64.72     51.79 o 
  -1   4  19       35.36       -1.20     45.41 o 
   0   4  19      103.39      103.67     50.47 o 
   1   4  19       25.66       21.47     56.77 o 
   2   4  19       89.69       20.81     40.26 o 
   3   4  19       51.63       45.56     43.86 o 
  -2   5  19       13.88       10.69     49.71 o 
  -1   5  19       18.45      -16.76     45.98 o 
   0   5  19       40.51       27.67     62.02 o 
   1   5  19       18.41        1.43     55.82 o 
   2   5  19       15.69      -21.02     40.48 o 
   0   0  20       68.01      114.98     70.61 o 
   1   0  20        1.71       30.14     47.54 o 
   2   0  20        2.43       81.02     49.92 o 
  -2   1  20       24.66      -24.11     46.57 o 
  -1   1  20       42.78       63.88     50.33 o 
   0   1  20        5.81        4.99     46.50 o 
   1   1  20       38.72       72.52     47.54 o 
   2   1  20       19.55       16.58     49.42 o 
  -2   2  20       69.81       16.40     50.25 o 
  -1   2  20        7.92      -34.43     46.55 o 
   0   2  20      239.29      280.59     86.35 o 
   1   2  20        6.47       27.91     48.43 o 
   2   2  20       59.30      102.16     48.91 o 
  -1   3  20       20.63        0.17     47.82 o 
   0   3  20       56.23       67.00     57.01 o 
   1   3  20       16.99       42.92     54.15 o 
                                                 
